# Supplementary material for: Testing Species Assignments in Extant Terebratulide Brachiopods: A Three-dimensional Geometric Morphometric Analysis of Long-Looped Brachidia
Source: PLoS One. 2019 Nov 27;14(11):e0225528. doi: 10.1371/journal.pone.0225528 (PMC6881017; doi:10.1371/journal.pone.0225528)
Supplement: S2 Data — (TXT) [file pone.0225528.s003.txt]

[individuals]
18
[names]
Dallinella occidentalis SBNHM 467442
Dallinella occidentalis SBNHM 616991
Dallinella occidentalis SBNHM 467448
Dallinella occidentalis SBNHM 616993
Dallinella occidentalis SBNHM 616994
Terebratalia coreanica USNM 716050
Terebratalia coreanica USNM 716051
Terebratalia coreanica USNM 716052
Terebratalia coreanica USNM 716053
Terebratalia coreanica USNM 716054
Terebratalia transversa DAV:SJCLab 0011
Terebratalia transversa DAV:SJCLab 0012
Terebratalia transversa DAV:SJCLab 0013
Terebratalia transversa SBNHM 467446
Terebratalia transversa SBNHM 616986
Terebratalia transversa SBNHM 616988
Terebratalia transversa SBNHM 616989
Terebratalia transversa SBNHM 616990
[dimensions]
3
[landmarks]
36
[rawpoints]
'#1
7.609125e+002 2.245528e+003 1.813068e+003
8.486766e+002 2.464647e+003 1.767554e+003
8.711735e+002 2.254172e+003 1.796586e+003
1.222864e+003 2.509918e+003 1.833386e+003
1.422737e+003 2.615205e+003 1.726478e+003
3.583222e+003 2.714003e+003 1.404887e+003
1.224530e+003 2.647781e+003 1.853376e+003
1.130401e+003 2.917469e+003 1.850083e+003
9.796234e+002 2.785939e+003 1.858192e+003
1.004367e+003 3.026565e+003 1.959281e+003
1.938670e+003 2.295647e+003 1.407140e+003
1.961673e+003 2.303817e+003 1.334374e+003
2.013242e+003 2.252119e+003 2.183961e+003
2.073799e+003 3.035952e+003 2.100067e+003
2.162684e+003 3.064834e+003 2.091073e+003
1.335187e+003 2.560078e+003 1.817541e+003
1.384009e+003 2.709916e+003 1.858848e+003
1.456245e+003 2.826132e+003 1.971752e+003
1.621303e+003 2.946344e+003 2.061095e+003
1.846522e+003 3.087233e+003 2.080853e+003
2.138696e+003 3.200519e+003 2.056498e+003
2.446016e+003 3.268354e+003 2.017392e+003
2.773687e+003 3.283938e+003 1.901156e+003
3.071383e+003 3.194036e+003 1.826577e+003
3.329396e+003 3.050841e+003 1.751176e+003
3.532154e+003 2.877656e+003 1.666852e+003
3.611497e+003 2.731992e+003 1.517297e+003
3.396405e+003 2.824586e+003 1.242360e+003
3.225338e+003 2.951453e+003 1.184336e+003
3.020544e+003 3.076490e+003 1.317670e+003
2.703161e+003 3.178735e+003 1.354202e+003
2.430575e+003 3.060060e+003 1.286474e+003
2.261769e+003 2.846762e+003 1.238698e+003
2.136764e+003 2.679499e+003 1.219719e+003
2.012590e+003 2.584323e+003 1.305357e+003
1.955380e+003 2.423571e+003 1.350716e+003
'#2
3.306780e+003 1.958301e+003 1.271470e+003
3.255679e+003 1.808559e+003 1.253909e+003
3.257778e+003 1.969661e+003 1.281099e+003
3.053697e+003 1.776350e+003 1.360826e+003
2.644751e+003 1.729779e+003 1.215487e+003
1.024513e+003 1.718437e+003 1.028650e+003
3.010026e+003 1.697855e+003 1.354344e+003
3.046630e+003 1.465943e+003 1.302426e+003
3.217307e+003 1.624625e+003 1.356124e+003
3.129632e+003 1.347281e+003 1.413849e+003
2.300420e+003 1.964360e+003 1.349597e+003
2.286864e+003 1.963263e+003 1.265625e+003
2.416581e+003 1.971101e+003 1.782724e+003
2.259645e+003 1.326381e+003 1.646704e+003
2.095618e+003 1.322324e+003 1.636600e+003
2.799984e+003 1.692285e+003 1.374306e+003
2.726443e+003 1.656032e+003 1.311764e+003
2.712440e+003 1.514612e+003 1.458254e+003
2.593370e+003 1.376068e+003 1.535123e+003
2.431264e+003 1.262123e+003 1.556539e+003
2.218644e+003 1.169217e+003 1.560413e+003
1.954077e+003 1.120150e+003 1.512338e+003
1.663634e+003 1.126630e+003 1.395706e+003
1.451226e+003 1.199196e+003 1.289557e+003
1.277784e+003 1.312363e+003 1.196365e+003
1.114370e+003 1.457215e+003 1.145582e+003
1.019939e+003 1.671739e+003 1.145875e+003
1.138832e+003 1.682983e+003 8.989132e+002
1.246536e+003 1.543678e+003 8.046863e+002
1.369441e+003 1.415699e+003 8.097446e+002
1.570808e+003 1.325207e+003 9.588705e+002
1.819270e+003 1.309394e+003 1.140391e+003
2.031129e+003 1.449607e+003 1.231308e+003
2.172742e+003 1.636153e+003 1.234084e+003
2.249947e+003 1.753633e+003 1.265038e+003
2.279924e+003 1.863396e+003 1.283798e+003
'#3
6.114928e+002 1.899010e+003 1.228472e+003
6.519108e+002 2.038316e+003 1.196567e+003
6.994907e+002 1.905446e+003 1.223651e+003
7.840577e+002 2.061293e+003 1.254697e+003
1.200386e+003 2.048740e+003 1.057756e+003
2.666545e+003 2.083538e+003 9.033427e+002
8.575345e+002 2.148484e+003 1.249564e+003
8.315953e+002 2.306440e+003 1.230134e+003
7.500088e+002 2.248630e+003 1.240945e+003
7.919260e+002 2.424967e+003 1.292582e+003
1.442227e+003 1.905479e+003 1.180484e+003
1.473449e+003 1.903900e+003 1.090991e+003
1.399534e+003 1.925076e+003 1.566476e+003
1.468411e+003 2.485967e+003 1.438350e+003
1.586411e+003 2.438415e+003 1.447981e+003
1.014976e+003 2.105828e+003 1.225725e+003
1.119574e+003 2.149566e+003 1.154906e+003
1.125855e+003 2.277810e+003 1.250303e+003
1.223322e+003 2.399154e+003 1.308892e+003
1.397440e+003 2.520963e+003 1.324239e+003
1.626494e+003 2.613555e+003 1.316398e+003
1.860029e+003 2.636654e+003 1.261700e+003
2.078135e+003 2.607325e+003 1.188060e+003
2.268037e+003 2.535750e+003 1.118603e+003
2.430821e+003 2.430386e+003 1.073825e+003
2.584779e+003 2.300047e+003 1.041665e+003
2.671114e+003 2.142041e+003 1.006502e+003
2.603021e+003 2.158763e+003 7.726476e+002
2.501025e+003 2.304395e+003 7.404805e+002
2.357270e+003 2.424252e+003 8.212902e+002
2.191358e+003 2.498595e+003 8.735753e+002
1.963841e+003 2.513190e+003 9.388037e+002
1.766288e+003 2.417756e+003 9.996947e+002
1.631505e+003 2.311886e+003 1.073653e+003
1.492894e+003 2.208043e+003 1.068288e+003
1.464729e+003 2.040847e+003 1.106609e+003
'#4
4.933303e+002 1.492657e+003 1.083011e+003
5.453387e+002 1.622016e+003 1.051787e+003
5.544501e+002 1.509661e+003 1.080128e+003
7.016434e+002 1.640205e+003 1.156121e+003
1.082886e+003 1.640620e+003 9.498830e+002
2.387642e+003 1.838199e+003 9.878629e+002
7.485262e+002 1.734696e+003 1.147478e+003
7.124559e+002 1.852562e+003 1.102038e+003
6.075256e+002 1.772791e+003 1.119704e+003
6.516419e+002 1.937011e+003 1.160041e+003
1.240648e+003 1.493497e+003 1.132676e+003
1.221506e+003 1.490650e+003 1.004913e+003
1.251351e+003 1.536257e+003 1.485217e+003
1.317881e+003 2.075495e+003 1.343631e+003
1.447872e+003 2.075670e+003 1.350618e+003
9.051776e+002 1.717359e+003 1.143707e+003
9.943667e+002 1.740989e+003 1.076860e+003
1.003740e+003 1.869732e+003 1.187044e+003
1.122733e+003 2.017204e+003 1.241844e+003
1.306944e+003 2.150724e+003 1.266527e+003
1.524852e+003 2.231090e+003 1.264297e+003
1.750609e+003 2.234152e+003 1.236760e+003
1.942013e+003 2.181336e+003 1.203776e+003
2.100775e+003 2.107800e+003 1.167949e+003
2.227322e+003 2.025954e+003 1.155884e+003
2.323857e+003 1.932392e+003 1.145616e+003
2.380975e+003 1.865784e+003 1.080238e+003
2.332635e+003 1.887960e+003 8.859243e+002
2.246194e+003 1.970489e+003 8.495451e+002
2.115058e+003 2.049616e+003 8.585818e+002
1.919598e+003 2.081664e+003 8.867198e+002
1.743486e+003 2.071297e+003 8.931578e+002
1.594430e+003 2.002804e+003 9.169154e+002
1.458404e+003 1.889912e+003 9.724336e+002
1.316752e+003 1.775921e+003 9.587414e+002
1.234803e+003 1.603578e+003 9.788519e+002
'#5
4.731977e+002 1.237106e+003 1.318585e+003
4.942050e+002 1.324532e+003 1.292918e+003
5.086572e+002 1.238021e+003 1.307685e+003
5.888180e+002 1.325998e+003 1.300099e+003
8.047199e+002 1.309007e+003 1.174932e+003
1.577766e+003 1.355637e+003 1.137268e+003
6.263741e+002 1.385023e+003 1.280500e+003
6.269161e+002 1.490386e+003 1.288368e+003
5.548479e+002 1.429210e+003 1.290305e+003
5.917609e+002 1.551864e+003 1.315644e+003
9.865067e+002 1.252633e+003 1.176590e+003
1.016632e+003 1.253678e+003 1.142293e+003
1.007569e+003 1.231904e+003 1.384532e+003
1.029138e+003 1.512131e+003 1.332333e+003
1.071738e+003 1.475862e+003 1.343640e+003
7.349125e+002 1.351009e+003 1.267608e+003
7.884846e+002 1.367955e+003 1.229571e+003
8.167059e+002 1.427907e+003 1.281272e+003
8.817584e+002 1.484581e+003 1.301660e+003
9.745892e+002 1.532364e+003 1.302011e+003
1.087884e+003 1.562926e+003 1.290569e+003
1.190446e+003 1.576383e+003 1.269410e+003
1.285487e+003 1.566132e+003 1.241329e+003
1.369075e+003 1.539546e+003 1.219821e+003
1.435438e+003 1.504118e+003 1.206876e+003
1.495617e+003 1.442551e+003 1.214956e+003
1.543939e+003 1.387094e+003 1.200633e+003
1.556995e+003 1.396008e+003 1.075128e+003
1.513255e+003 1.452232e+003 1.056378e+003
1.447619e+003 1.502256e+003 1.089687e+003
1.362057e+003 1.557990e+003 1.100172e+003
1.259361e+003 1.557123e+003 1.124764e+003
1.166140e+003 1.513300e+003 1.151328e+003
1.078690e+003 1.454978e+003 1.154224e+003
1.032541e+003 1.377431e+003 1.152869e+003
1.022817e+003 1.304884e+003 1.147098e+003
'#6
1.723864e+003 1.687539e+003 3.526079e+002
1.896982e+003 1.619865e+003 4.040696e+002
1.720562e+003 1.652939e+003 4.651186e+002
1.987760e+003 1.828565e+003 9.196160e+002
2.020559e+003 1.593305e+003 1.363854e+003
2.152303e+003 1.738086e+003 3.036799e+003
2.099006e+003 1.825225e+003 9.224492e+002
2.210378e+003 1.695605e+003 7.397255e+002
1.966729e+003 1.776774e+003 4.741354e+002
2.365427e+003 1.944432e+003 6.735900e+002
1.684407e+003 1.524647e+003 1.749574e+003
1.672853e+003 1.429138e+003 1.785770e+003
1.739785e+003 2.486654e+003 1.936605e+003
2.681875e+003 2.258108e+003 2.230205e+003
2.415050e+003 2.204502e+003 2.663568e+003
2.023761e+003 1.751689e+003 1.146108e+003
2.116549e+003 1.732787e+003 1.184009e+003
2.289819e+003 1.893714e+003 1.110896e+003
2.496754e+003 2.011927e+003 1.175664e+003
2.657734e+003 2.101637e+003 1.335478e+003
2.753949e+003 2.210419e+003 1.534350e+003
2.824607e+003 2.227572e+003 1.830524e+003
2.792140e+003 2.204116e+003 2.178728e+003
2.686324e+003 2.186577e+003 2.509971e+003
2.546753e+003 2.136981e+003 2.769299e+003
2.342903e+003 2.063737e+003 2.969590e+003
2.176463e+003 1.889723e+003 3.053013e+003
2.265003e+003 1.594955e+003 2.977427e+003
2.455715e+003 1.585625e+003 2.874321e+003
2.614071e+003 1.677366e+003 2.646843e+003
2.662447e+003 1.654924e+003 2.380494e+003
2.570869e+003 1.633538e+003 2.173924e+003
2.409006e+003 1.620349e+003 2.028832e+003
2.227233e+003 1.540590e+003 1.893879e+003
1.998614e+003 1.481412e+003 1.777162e+003
1.791943e+003 1.427280e+003 1.790367e+003
'#7
1.730062e+003 1.573782e+003 2.983007e+002
1.865139e+003 1.516546e+003 3.357587e+002
1.731166e+003 1.527913e+003 3.947501e+002
1.998053e+003 1.787244e+003 7.416147e+002
1.908808e+003 1.547349e+003 1.357007e+003
1.781985e+003 1.838415e+003 2.979052e+003
2.131601e+003 1.823890e+003 7.660378e+002
2.182879e+003 1.674114e+003 6.509846e+002
1.989804e+003 1.726498e+003 3.919651e+002
2.242807e+003 1.830279e+003 4.797346e+002
1.700902e+003 1.677411e+003 1.444637e+003
1.693763e+003 1.617386e+003 1.484614e+003
1.707071e+003 2.526726e+003 1.566984e+003
2.308779e+003 2.397375e+003 2.128226e+003
2.101981e+003 2.315215e+003 2.510793e+003
2.027285e+003 1.668000e+003 1.070521e+003
2.041649e+003 1.574936e+003 1.215661e+003
2.181090e+003 1.685917e+003 1.073960e+003
2.353381e+003 1.872403e+003 1.029988e+003
2.524999e+003 2.114984e+003 1.126355e+003
2.634030e+003 2.254969e+003 1.371077e+003
2.635079e+003 2.331952e+003 1.697927e+003
2.535283e+003 2.280370e+003 2.137574e+003
2.383791e+003 2.201604e+003 2.498946e+003
2.163539e+003 2.166001e+003 2.744693e+003
1.952552e+003 2.123515e+003 2.915917e+003
1.784890e+003 1.977093e+003 2.983218e+003
1.901285e+003 1.680738e+003 2.925861e+003
2.025870e+003 1.678081e+003 2.845681e+003
2.148285e+003 1.762280e+003 2.730269e+003
2.253301e+003 1.916116e+003 2.466270e+003
2.330919e+003 1.926679e+003 2.206145e+003
2.260297e+003 1.854421e+003 1.990032e+003
2.101362e+003 1.731210e+003 1.780830e+003
2.026521e+003 1.689925e+003 1.567454e+003
1.830181e+003 1.633776e+003 1.504342e+003
'#8
1.771219e+003 1.633821e+003 1.342729e+002
1.923012e+003 1.573025e+003 1.953416e+002
1.774223e+003 1.616944e+003 2.654047e+002
2.035029e+003 1.946409e+003 6.472510e+002
2.059377e+003 1.642173e+003 1.243479e+003
1.940526e+003 1.629606e+003 3.081349e+003
2.163705e+003 1.959862e+003 6.756250e+002
2.263579e+003 1.770575e+003 4.690205e+002
2.014721e+003 1.790422e+003 1.993890e+002
2.487958e+003 1.982389e+003 3.890363e+002
1.732697e+003 1.560156e+003 1.516407e+003
1.742811e+003 1.482431e+003 1.554215e+003
1.698337e+003 2.505927e+003 1.535740e+003
2.640605e+003 2.434650e+003 2.140220e+003
2.397152e+003 2.286541e+003 2.585571e+003
2.062666e+003 1.855160e+003 9.396310e+002
2.154847e+003 1.737052e+003 1.059675e+003
2.300956e+003 1.891391e+003 9.219171e+002
2.515482e+003 2.044317e+003 9.293185e+002
2.696426e+003 2.159364e+003 1.064932e+003
2.809150e+003 2.279116e+003 1.209315e+003
2.885165e+003 2.329219e+003 1.555208e+003
2.859089e+003 2.317780e+003 2.025985e+003
2.736318e+003 2.223381e+003 2.450720e+003
2.508778e+003 2.117602e+003 2.792005e+003
2.214373e+003 1.985524e+003 3.036854e+003
1.988894e+003 1.799185e+003 3.120281e+003
2.078340e+003 1.485836e+003 2.966663e+003
2.299739e+003 1.504161e+003 2.789904e+003
2.428314e+003 1.606881e+003 2.497258e+003
2.476106e+003 1.614742e+003 2.225020e+003
2.391322e+003 1.597619e+003 2.004627e+003
2.239002e+003 1.534057e+003 1.838421e+003
2.177978e+003 1.565779e+003 1.655602e+003
2.045915e+003 1.498738e+003 1.600091e+003
1.873823e+003 1.470683e+003 1.577787e+003
'#9
1.691668e+003 1.698345e+003 1.101750e+002
1.823236e+003 1.613018e+003 1.372120e+002
1.677035e+003 1.650766e+003 2.386223e+002
2.034877e+003 1.858516e+003 6.479699e+002
1.993580e+003 1.648398e+003 1.107475e+003
2.084749e+003 1.606324e+003 2.938040e+003
2.157987e+003 1.897042e+003 6.769904e+002
2.153520e+003 1.787379e+003 4.742721e+002
1.969487e+003 1.797730e+003 2.222039e+002
2.403576e+003 1.910757e+003 4.228354e+002
1.649237e+003 1.549865e+003 1.510444e+003
1.638069e+003 1.500596e+003 1.516325e+003
1.715214e+003 2.577487e+003 1.618451e+003
2.539766e+003 2.434195e+003 2.047718e+003
2.344331e+003 2.356265e+003 2.385424e+003
2.091613e+003 1.800842e+003 8.807223e+002
2.116284e+003 1.757278e+003 9.112574e+002
2.313019e+003 1.931429e+003 8.674640e+002
2.523334e+003 2.096603e+003 9.864700e+002
2.675625e+003 2.233304e+003 1.196764e+003
2.748323e+003 2.304145e+003 1.457304e+003
2.757583e+003 2.332260e+003 1.720387e+003
2.711312e+003 2.321384e+003 2.038769e+003
2.616566e+003 2.296249e+003 2.303968e+003
2.469925e+003 2.195028e+003 2.558521e+003
2.240226e+003 2.036342e+003 2.827531e+003
2.057644e+003 1.789642e+003 2.936504e+003
2.273887e+003 1.530698e+003 2.821157e+003
2.440522e+003 1.621649e+003 2.666857e+003
2.558788e+003 1.702220e+003 2.452773e+003
2.632110e+003 1.697871e+003 2.194692e+003
2.558240e+003 1.632006e+003 1.973428e+003
2.392902e+003 1.541522e+003 1.863031e+003
2.244557e+003 1.491920e+003 1.761781e+003
2.115730e+003 1.474659e+003 1.621248e+003
1.849041e+003 1.473645e+003 1.523977e+003
'#10
1.776868e+003 1.675628e+003 4.172015e+002
1.964274e+003 1.634742e+003 4.693436e+002
1.773428e+003 1.620608e+003 5.203998e+002
2.056473e+003 1.779520e+003 1.012648e+003
2.068069e+003 1.624277e+003 1.422270e+003
1.823849e+003 1.444258e+003 2.983034e+003
2.152806e+003 1.872782e+003 1.037027e+003
2.180530e+003 1.736834e+003 7.920891e+002
2.043966e+003 1.803586e+003 5.109216e+002
2.473117e+003 1.945630e+003 7.551373e+002
1.761940e+003 1.645698e+003 1.600677e+003
1.764092e+003 1.587431e+003 1.618385e+003
1.723898e+003 2.499199e+003 1.867317e+003
2.480015e+003 2.329427e+003 2.229774e+003
2.294502e+003 2.269204e+003 2.540397e+003
2.103293e+003 1.773791e+003 1.228890e+003
2.168890e+003 1.770840e+003 1.308591e+003
2.318819e+003 1.923756e+003 1.284308e+003
2.528706e+003 2.094951e+003 1.348330e+003
2.678946e+003 2.223451e+003 1.554471e+003
2.681677e+003 2.263905e+003 1.792658e+003
2.629425e+003 2.253078e+003 2.016202e+003
2.535140e+003 2.177550e+003 2.305308e+003
2.390107e+003 2.098728e+003 2.609220e+003
2.177731e+003 2.017772e+003 2.877945e+003
1.914462e+003 1.830563e+003 3.017018e+003
1.774512e+003 1.593134e+003 3.030834e+003
1.985966e+003 1.416126e+003 2.827254e+003
2.146499e+003 1.539652e+003 2.746903e+003
2.163760e+003 1.826095e+003 2.602113e+003
2.278579e+003 1.941203e+003 2.367896e+003
2.251852e+003 1.878704e+003 2.160438e+003
2.194423e+003 1.800893e+003 2.017965e+003
2.150289e+003 1.804562e+003 1.875799e+003
2.062354e+003 1.785550e+003 1.739111e+003
1.897099e+003 1.639529e+003 1.655916e+003
'#11
6.707625e+002 1.674676e+003 1.019650e+003
7.346088e+002 1.879648e+003 9.169467e+002
7.999325e+002 1.682878e+003 1.022331e+003
9.925978e+002 1.874659e+003 1.175828e+003
1.285319e+003 1.929094e+003 9.828726e+002
2.320621e+003 2.086408e+003 1.187825e+003
1.003118e+003 1.981310e+003 1.181782e+003
8.497592e+002 2.145891e+003 1.117618e+003
7.193572e+002 2.046073e+003 1.191598e+003
8.259193e+002 2.251727e+003 1.313685e+003
1.534993e+003 1.709971e+003 8.272723e+002
1.607925e+003 1.712464e+003 7.616032e+002
1.744245e+003 1.715627e+003 1.519859e+003
1.744620e+003 2.273803e+003 1.570461e+003
1.841492e+003 2.168844e+003 1.569372e+003
1.144248e+003 1.914236e+003 1.116648e+003
1.172010e+003 2.006186e+003 1.105395e+003
1.134897e+003 2.105905e+003 1.242721e+003
1.182368e+003 2.199571e+003 1.381599e+003
1.295388e+003 2.275799e+003 1.469469e+003
1.424848e+003 2.313468e+003 1.521872e+003
1.564598e+003 2.331514e+003 1.537429e+003
1.730934e+003 2.329297e+003 1.533740e+003
1.884707e+003 2.296397e+003 1.518353e+003
2.029097e+003 2.236667e+003 1.488141e+003
2.201875e+003 2.144450e+003 1.427381e+003
2.306690e+003 2.076418e+003 1.304028e+003
2.233266e+003 2.163326e+003 1.098510e+003
2.106526e+003 2.246125e+003 1.146223e+003
1.985508e+003 2.328677e+003 1.164072e+003
1.870261e+003 2.379235e+003 1.098349e+003
1.779325e+003 2.333216e+003 9.879736e+002
1.693474e+003 2.221376e+003 9.246442e+002
1.648236e+003 2.080139e+003 8.633348e+002
1.630250e+003 1.966823e+003 8.082076e+002
1.597955e+003 1.863131e+003 7.849989e+002
'#12
5.340996e+002 1.537865e+003 1.288830e+003
5.991392e+002 1.686939e+003 1.160331e+003
6.428778e+002 1.513100e+003 1.263985e+003
9.150341e+002 1.721721e+003 1.198194e+003
1.158357e+003 1.531931e+003 9.235456e+002
2.178871e+003 1.435789e+003 7.274047e+002
9.940698e+002 1.802644e+003 1.144439e+003
8.184559e+002 1.840663e+003 1.137976e+003
6.869420e+002 1.766126e+003 1.261101e+003
9.139525e+002 2.078875e+003 1.237241e+003
1.280505e+003 1.290009e+003 8.097586e+002
1.282301e+003 1.264100e+003 7.306994e+002
1.687300e+003 1.376728e+003 1.434082e+003
1.889342e+003 1.916749e+003 1.147815e+003
1.972496e+003 1.811457e+003 1.127746e+003
1.054462e+003 1.660400e+003 1.078430e+003
1.091903e+003 1.757625e+003 1.035476e+003
1.135304e+003 1.962866e+003 1.158916e+003
1.250161e+003 2.069966e+003 1.206697e+003
1.392360e+003 2.117022e+003 1.225216e+003
1.538437e+003 2.124822e+003 1.209041e+003
1.676305e+003 2.096078e+003 1.172403e+003
1.827959e+003 2.025839e+003 1.125499e+003
1.966150e+003 1.907672e+003 1.075764e+003
2.077392e+003 1.774322e+003 1.023189e+003
2.168913e+003 1.605104e+003 9.710084e+002
2.199607e+003 1.459203e+003 8.495467e+002
2.109427e+003 1.509119e+003 6.505919e+002
2.052761e+003 1.653129e+003 6.551285e+002
1.959515e+003 1.768718e+003 7.260699e+002
1.838977e+003 1.843828e+003 7.395040e+002
1.694997e+003 1.864608e+003 7.155714e+002
1.553624e+003 1.788980e+003 7.129763e+002
1.429485e+003 1.666355e+003 7.148476e+002
1.351837e+003 1.517926e+003 6.861301e+002
1.301270e+003 1.361824e+003 7.025745e+002
'#13
5.403154e+002 1.875005e+003 1.663727e+003
6.332626e+002 2.063663e+003 1.636448e+003
6.416850e+002 1.869865e+003 1.701800e+003
8.733334e+002 2.010436e+003 1.817197e+003
1.152211e+003 1.942533e+003 1.650856e+003
2.520869e+003 1.923851e+003 1.863819e+003
9.126175e+002 2.112814e+003 1.798748e+003
8.240345e+002 2.221445e+003 1.750549e+003
6.651151e+002 2.151023e+003 1.780847e+003
7.915076e+002 2.388524e+003 1.861337e+003
1.396453e+003 1.684959e+003 1.620571e+003
1.394513e+003 1.679415e+003 1.565992e+003
1.516276e+003 1.731452e+003 2.257536e+003
1.857102e+003 2.372920e+003 2.119769e+003
1.985826e+003 2.276780e+003 2.108726e+003
1.007374e+003 2.000767e+003 1.767808e+003
1.064473e+003 2.067918e+003 1.751238e+003
1.030616e+003 2.203494e+003 1.865477e+003
1.077732e+003 2.320359e+003 1.974583e+003
1.260972e+003 2.416594e+003 2.064075e+003
1.500338e+003 2.483394e+003 2.087547e+003
1.747178e+003 2.482094e+003 2.092708e+003
2.021367e+003 2.442582e+003 2.083903e+003
2.227375e+003 2.316269e+003 2.088214e+003
2.361751e+003 2.196239e+003 2.080959e+003
2.445420e+003 2.066597e+003 2.052774e+003
2.500219e+003 1.957704e+003 1.955419e+003
2.473806e+003 2.027801e+003 1.711371e+003
2.350367e+003 2.180109e+003 1.678401e+003
2.167062e+003 2.246397e+003 1.697127e+003
1.995872e+003 2.263020e+003 1.676972e+003
1.814150e+003 2.228964e+003 1.663976e+003
1.670761e+003 2.132137e+003 1.671066e+003
1.528527e+003 2.045289e+003 1.633674e+003
1.461968e+003 1.967083e+003 1.587288e+003
1.411311e+003 1.824976e+003 1.590523e+003
'#14
2.567987e+003 4.213481e+003 1.130032e+003
2.243684e+003 4.082289e+003 1.222986e+003
2.574831e+003 4.017673e+003 1.140872e+003
2.218934e+003 3.633208e+003 1.081397e+003
2.362735e+003 3.065153e+003 1.486612e+003
2.153375e+003 1.279902e+003 1.576702e+003
2.094756e+003 3.593305e+003 1.121547e+003
1.959985e+003 3.832784e+003 1.148519e+003
2.204779e+003 4.016859e+003 1.014321e+003
1.735323e+003 3.754538e+003 9.080187e+002
2.603188e+003 2.644609e+003 1.597205e+003
2.601856e+003 2.634981e+003 1.637136e+003
2.620698e+003 2.495998e+003 7.089352e+002
1.650719e+003 2.163669e+003 9.325838e+002
1.716350e+003 1.920891e+003 1.000291e+003
2.279211e+003 3.327716e+003 1.237457e+003
2.211659e+003 3.227666e+003 1.337508e+003
2.031315e+003 3.334836e+003 1.148734e+003
1.809795e+003 3.271475e+003 9.733199e+002
1.640356e+003 3.058244e+003 9.017111e+002
1.542098e+003 2.815884e+003 8.914920e+002
1.484191e+003 2.558289e+003 9.223765e+002
1.517105e+003 2.262093e+003 9.739743e+002
1.596406e+003 2.001786e+003 1.013204e+003
1.695185e+003 1.775020e+003 1.079515e+003
1.888981e+003 1.554679e+003 1.171908e+003
2.076067e+003 1.367181e+003 1.356202e+003
2.032532e+003 1.385029e+003 1.713081e+003
1.878136e+003 1.538762e+003 1.677380e+003
1.783492e+003 1.723814e+003 1.610364e+003
1.713360e+003 1.927204e+003 1.579772e+003
1.718137e+003 2.152668e+003 1.584718e+003
1.773126e+003 2.373758e+003 1.619174e+003
1.891539e+003 2.531249e+003 1.642685e+003
2.086806e+003 2.613246e+003 1.647132e+003
2.339032e+003 2.649763e+003 1.622076e+003
'#15
2.477844e+003 4.006848e+003 2.725247e+003
2.312770e+003 3.870861e+003 2.871249e+003
2.467111e+003 3.837225e+003 2.679820e+003
2.238773e+003 3.536674e+003 2.533908e+003
2.193892e+003 2.891203e+003 2.794179e+003
1.926439e+003 1.474377e+003 2.630015e+003
2.054107e+003 3.470899e+003 2.541993e+003
1.888829e+003 3.632092e+003 2.631354e+003
2.027010e+003 3.872508e+003 2.558427e+003
1.614550e+003 3.702081e+003 2.432808e+003
2.517362e+003 2.587773e+003 2.925571e+003
2.526364e+003 2.515293e+003 3.038690e+003
2.523757e+003 2.614859e+003 1.877587e+003
1.502455e+003 2.098411e+003 2.177887e+003
1.615205e+003 1.916612e+003 2.234890e+003
2.188715e+003 3.237351e+003 2.616695e+003
2.047323e+003 3.087522e+003 2.732776e+003
1.908311e+003 3.246458e+003 2.634678e+003
1.709596e+003 3.297409e+003 2.521985e+003
1.544544e+003 3.264057e+003 2.399027e+003
1.439092e+003 3.159711e+003 2.269035e+003
1.329446e+003 2.969130e+003 2.196185e+003
1.270057e+003 2.681731e+003 2.138720e+003
1.273319e+003 2.384803e+003 2.172945e+003
1.359627e+003 2.125679e+003 2.226158e+003
1.554704e+003 1.798679e+003 2.306482e+003
1.817623e+003 1.560389e+003 2.423209e+003
1.821291e+003 1.529884e+003 2.785776e+003
1.623954e+003 1.725311e+003 2.746310e+003
1.517028e+003 1.899021e+003 2.677847e+003
1.405431e+003 2.186460e+003 2.675232e+003
1.466220e+003 2.421368e+003 2.792727e+003
1.678043e+003 2.465626e+003 2.891664e+003
1.891401e+003 2.495716e+003 2.929989e+003
2.099958e+003 2.491647e+003 2.993784e+003
2.296912e+003 2.451533e+003 3.061156e+003
'#16
2.715112e+003 3.774956e+003 2.382328e+003
2.471961e+003 3.771409e+003 2.501609e+003
2.683564e+003 3.622348e+003 2.418927e+003
2.343064e+003 3.326597e+003 2.282086e+003
2.406355e+003 2.867782e+003 2.562464e+003
2.036490e+003 1.361424e+003 2.440215e+003
2.157292e+003 3.268647e+003 2.253624e+003
2.067659e+003 3.430775e+003 2.287316e+003
2.404729e+003 3.678611e+003 2.300183e+003
1.860779e+003 3.417462e+003 2.104952e+003
2.581377e+003 2.567430e+003 2.649853e+003
2.574143e+003 2.541193e+003 2.712680e+003
2.636538e+003 2.326763e+003 1.896547e+003
1.732844e+003 2.008251e+003 2.025764e+003
1.830741e+003 1.892245e+003 2.037646e+003
2.327201e+003 3.110591e+003 2.409268e+003
2.262824e+003 3.034137e+003 2.471968e+003
2.104828e+003 3.106270e+003 2.334775e+003
1.937972e+003 3.079168e+003 2.205575e+003
1.775864e+003 2.954794e+003 2.120542e+003
1.642885e+003 2.779869e+003 2.064509e+003
1.569064e+003 2.555540e+003 2.045277e+003
1.563805e+003 2.300750e+003 2.046143e+003
1.625013e+003 2.076124e+003 2.057112e+003
1.720971e+003 1.836763e+003 2.090293e+003
1.866319e+003 1.602512e+003 2.130286e+003
2.029213e+003 1.432778e+003 2.256970e+003
1.858532e+003 1.508109e+003 2.561907e+003
1.775113e+003 1.719139e+003 2.509486e+003
1.764030e+003 1.901219e+003 2.488233e+003
1.739185e+003 2.062480e+003 2.491909e+003
1.729084e+003 2.265011e+003 2.525698e+003
1.826694e+003 2.449208e+003 2.575329e+003
2.002088e+003 2.539092e+003 2.618940e+003
2.181506e+003 2.555241e+003 2.632248e+003
2.393201e+003 2.556167e+003 2.655450e+003
'#17
2.237327e+003 3.288340e+003 1.217824e+003
1.963254e+003 3.240438e+003 1.278449e+003
2.198349e+003 3.120857e+003 1.243392e+003
1.858001e+003 2.922312e+003 1.032025e+003
1.836695e+003 2.521248e+003 1.226822e+003
1.738547e+003 1.169375e+003 1.255155e+003
1.701865e+003 2.898583e+003 1.036297e+003
1.619314e+003 3.000123e+003 1.083150e+003
1.905522e+003 3.237561e+003 1.061874e+003
1.445570e+003 3.083921e+003 9.261948e+002
2.089107e+003 2.289759e+003 1.283683e+003
2.088529e+003 2.283924e+003 1.334385e+003
2.079345e+003 2.083521e+003 4.998119e+002
1.380689e+003 1.584282e+003 8.426036e+002
1.500632e+003 1.511067e+003 8.388629e+002
1.819029e+003 2.708510e+003 1.059068e+003
1.722000e+003 2.610027e+003 1.134496e+003
1.611353e+003 2.634132e+003 1.026760e+003
1.488341e+003 2.597375e+003 9.300580e+002
1.366761e+003 2.489729e+003 8.627250e+002
1.279692e+003 2.324910e+003 8.287860e+002
1.230610e+003 2.127778e+003 8.099175e+002
1.233385e+003 1.895225e+003 8.180322e+002
1.275734e+003 1.671667e+003 8.562811e+002
1.370824e+003 1.490396e+003 8.939073e+002
1.563869e+003 1.322711e+003 9.640266e+002
1.703665e+003 1.199358e+003 1.120856e+003
1.634675e+003 1.252979e+003 1.348537e+003
1.462108e+003 1.324446e+003 1.325772e+003
1.341497e+003 1.519451e+003 1.220489e+003
1.279301e+003 1.729417e+003 1.227890e+003
1.301585e+003 1.913927e+003 1.241987e+003
1.417642e+003 2.043673e+003 1.291755e+003
1.573432e+003 2.224486e+003 1.306463e+003
1.775585e+003 2.269333e+003 1.301381e+003
1.952391e+003 2.270898e+003 1.323734e+003
'#18
1.853526e+003 3.468835e+003 9.969797e+002
1.606583e+003 3.387351e+003 1.027539e+003
1.835600e+003 3.286123e+003 9.604162e+002
1.550029e+003 2.924862e+003 9.161374e+002
1.603882e+003 2.531990e+003 1.129361e+003
1.387271e+003 1.117462e+003 9.364833e+002
1.448133e+003 2.882554e+003 9.212388e+002
1.285067e+003 3.002331e+003 1.010676e+003
1.487818e+003 3.290900e+003 8.761848e+002
1.134193e+003 3.009724e+003 7.519865e+002
1.847899e+003 2.216434e+003 1.279577e+003
1.851401e+003 2.204888e+003 1.331119e+003
1.779600e+003 1.940267e+003 4.528137e+002
1.146069e+003 1.530530e+003 6.728105e+002
1.238471e+003 1.449848e+003 6.624482e+002
1.553651e+003 2.728169e+003 9.912917e+002
1.472938e+003 2.642370e+003 1.016930e+003
1.322322e+003 2.642915e+003 8.662000e+002
1.185062e+003 2.522148e+003 7.673112e+002
1.074804e+003 2.353143e+003 7.123958e+002
9.850905e+002 2.133654e+003 7.216296e+002
9.625045e+002 1.920106e+003 7.269164e+002
9.830470e+002 1.724013e+003 7.315433e+002
1.042077e+003 1.561398e+003 7.267966e+002
1.135826e+003 1.418751e+003 7.253027e+002
1.246623e+003 1.280696e+003 7.387866e+002
1.349761e+003 1.167570e+003 8.245631e+002
1.331596e+003 1.185103e+003 1.066659e+003
1.191296e+003 1.273681e+003 1.084435e+003
1.110040e+003 1.429314e+003 1.063433e+003
1.046797e+003 1.577768e+003 1.073524e+003
1.017253e+003 1.771737e+003 1.105315e+003
1.076955e+003 1.973191e+003 1.170967e+003
1.265648e+003 2.080592e+003 1.242516e+003
1.462676e+003 2.189800e+003 1.276507e+003
1.692896e+003 2.186105e+003 1.314077e+003
