# Supplementary material for: Testing Species Assignments in Extant Terebratulide Brachiopods: A Three-dimensional Geometric Morphometric Analysis of Long-Looped Brachidia
Source: PLoS One. 2019 Nov 27;14(11):e0225528. doi: 10.1371/journal.pone.0225528 (PMC6881017; doi:10.1371/journal.pone.0225528)
Supplement: S3 Data — (TXT) [file pone.0225528.s004.txt]

[individuals]
58
[names]
Dallinella occidentalis SBNHM 467442
Dallinella occidentalis SBNHM 616991
Dallinella occidentalis SBNHM 467448
Dallinella occidentalis SBNHM 616993
Dallinella occidentalis SBNHM 616994
Laqueus blanfordi USNM PAL 716078
Laqueus erythraeus CAS IZ 202358A
Laqueus erythraeus CAS IZ 202358B
Laqueus erythraeus CAS IZ 202358C
Laqueus erythraeus CAS IZ 202358D
Laqueus erythraeus CAS IZ 202358E
Laqueus erythraeus CAS IZ 202358F
Laqueus erythraeus DAV:SJCLab 0001
Laqueus erythraeus DAV:SJCLab 0002
Laqueus erythraeus DAV:SJCLab 0003
Laqueus erythraeus DAV:SJCLab 0004
Laqueus erythraeus DAV:SJCLab 0005
Laqueus erythraeus DAV:SJCLab 0006
Laqueus erythraeus DAV:SJCLab 0007
Laqueus erythraeus DAV:SJCLab 0008
Laqueus erythraeus DAV:SJCLab 0009
Laqueus erythraeus DAV:SJCLab 0010
Laqueus quadratus USNM PAL 716076
Laqueus quadratus USNM PAL 716077
Laqueus rubellus USNM PAL 716067
Laqueus rubellus USNM PAL 716068
Laqueus rubellus USNM PAL 716069
Laqueus rubellus USNM PAL 716070
Laqueus rubellus USNM PAL 716071
Laqueus rubellus USNM PAL 716072
Laqueus rubellus USNM PAL 716073
Laqueus rubellus USNM PAL 716074
Laqueus rubellus USNM PAL 716075
Laqueus vancouveriensis USNM PAL 716055
Laqueus vancouveriensis USNM PAL 716056
Laqueus vancouveriensis USNM PAL 716057
Laqueus vancouveriensis USNM PAL 716058
Laqueus vancouveriensis USNM PAL 716059
Laqueus vancouveriensis USNM PAL 716060
Laqueus vancouveriensis USNM PAL 716061
Laqueus vancouveriensis USNM PAL 716062
Laqueus vancouveriensis USNM PAL 716063
Laqueus vancouveriensis USNM PAL 716064
Laqueus vancouveriensis USNM PAL 716065
Laqueus vancouveriensis USNM PAL 716066
Terebratalia coreanica USNM 716050
Terebratalia coreanica USNM 716051
Terebratalia coreanica USNM 716052
Terebratalia coreanica USNM 716053
Terebratalia coreanica USNM 716054
Terebratalia transversa DAV:SJCLab 0011
Terebratalia transversa DAV:SJCLab 0012
Terebratalia transversa DAV:SJCLab 0013
Terebratalia transversa SBNHM 467446
Terebratalia transversa SBNHM 616986
Terebratalia transversa SBNHM 616988
Terebratalia transversa SBNHM 616989
Terebratalia transversa SBNHM 616990
[dimensions]
3
[landmarks]
36
[rawpoints]
'#1
7.609125e+002 2.245528e+003 1.813068e+003
8.486766e+002 2.464647e+003 1.767554e+003
8.711735e+002 2.254172e+003 1.796586e+003
1.222864e+003 2.509918e+003 1.833386e+003
1.422737e+003 2.615205e+003 1.726478e+003
3.583222e+003 2.714003e+003 1.404887e+003
1.224530e+003 2.647781e+003 1.853376e+003
1.130401e+003 2.917469e+003 1.850083e+003
9.796234e+002 2.785939e+003 1.858192e+003
1.004367e+003 3.026565e+003 1.959281e+003
1.938670e+003 2.295647e+003 1.407140e+003
1.961673e+003 2.303817e+003 1.334374e+003
2.013242e+003 2.252119e+003 2.183961e+003
2.073799e+003 3.035952e+003 2.100067e+003
2.162684e+003 3.064834e+003 2.091073e+003
1.335187e+003 2.560078e+003 1.817541e+003
1.384009e+003 2.709916e+003 1.858848e+003
1.456245e+003 2.826132e+003 1.971752e+003
1.621303e+003 2.946344e+003 2.061095e+003
1.846522e+003 3.087233e+003 2.080853e+003
2.138696e+003 3.200519e+003 2.056498e+003
2.446016e+003 3.268354e+003 2.017392e+003
2.773687e+003 3.283938e+003 1.901156e+003
3.071383e+003 3.194036e+003 1.826577e+003
3.329396e+003 3.050841e+003 1.751176e+003
3.532154e+003 2.877656e+003 1.666852e+003
3.611497e+003 2.731992e+003 1.517297e+003
3.396405e+003 2.824586e+003 1.242360e+003
3.225338e+003 2.951453e+003 1.184336e+003
3.020544e+003 3.076490e+003 1.317670e+003
2.703161e+003 3.178735e+003 1.354202e+003
2.430575e+003 3.060060e+003 1.286474e+003
2.261769e+003 2.846762e+003 1.238698e+003
2.136764e+003 2.679499e+003 1.219719e+003
2.012590e+003 2.584323e+003 1.305357e+003
1.955380e+003 2.423571e+003 1.350716e+003
'#2
3.306780e+003 1.958301e+003 1.271470e+003
3.255679e+003 1.808559e+003 1.253909e+003
3.257778e+003 1.969661e+003 1.281099e+003
3.053697e+003 1.776350e+003 1.360826e+003
2.644751e+003 1.729779e+003 1.215487e+003
1.024513e+003 1.718437e+003 1.028650e+003
3.010026e+003 1.697855e+003 1.354344e+003
3.046630e+003 1.465943e+003 1.302426e+003
3.217307e+003 1.624625e+003 1.356124e+003
3.129632e+003 1.347281e+003 1.413849e+003
2.300420e+003 1.964360e+003 1.349597e+003
2.286864e+003 1.963263e+003 1.265625e+003
2.416581e+003 1.971101e+003 1.782724e+003
2.259645e+003 1.326381e+003 1.646704e+003
2.095618e+003 1.322324e+003 1.636600e+003
2.799984e+003 1.692285e+003 1.374306e+003
2.726443e+003 1.656032e+003 1.311764e+003
2.712440e+003 1.514612e+003 1.458254e+003
2.593370e+003 1.376068e+003 1.535123e+003
2.431264e+003 1.262123e+003 1.556539e+003
2.218644e+003 1.169217e+003 1.560413e+003
1.954077e+003 1.120150e+003 1.512338e+003
1.663634e+003 1.126630e+003 1.395706e+003
1.451226e+003 1.199196e+003 1.289557e+003
1.277784e+003 1.312363e+003 1.196365e+003
1.114370e+003 1.457215e+003 1.145582e+003
1.019939e+003 1.671739e+003 1.145875e+003
1.138832e+003 1.682983e+003 8.989132e+002
1.246536e+003 1.543678e+003 8.046863e+002
1.369441e+003 1.415699e+003 8.097446e+002
1.570808e+003 1.325207e+003 9.588705e+002
1.819270e+003 1.309394e+003 1.140391e+003
2.031129e+003 1.449607e+003 1.231308e+003
2.172742e+003 1.636153e+003 1.234084e+003
2.249947e+003 1.753633e+003 1.265038e+003
2.279924e+003 1.863396e+003 1.283798e+003
'#3
6.114928e+002 1.899010e+003 1.228472e+003
6.519108e+002 2.038316e+003 1.196567e+003
6.994907e+002 1.905446e+003 1.223651e+003
7.840577e+002 2.061293e+003 1.254697e+003
1.200386e+003 2.048740e+003 1.057756e+003
2.666545e+003 2.083538e+003 9.033427e+002
8.575345e+002 2.148484e+003 1.249564e+003
8.315953e+002 2.306440e+003 1.230134e+003
7.500088e+002 2.248630e+003 1.240945e+003
7.919260e+002 2.424967e+003 1.292582e+003
1.442227e+003 1.905479e+003 1.180484e+003
1.473449e+003 1.903900e+003 1.090991e+003
1.399534e+003 1.925076e+003 1.566476e+003
1.468411e+003 2.485967e+003 1.438350e+003
1.586411e+003 2.438415e+003 1.447981e+003
1.014976e+003 2.105828e+003 1.225725e+003
1.119574e+003 2.149566e+003 1.154906e+003
1.125855e+003 2.277810e+003 1.250303e+003
1.223322e+003 2.399154e+003 1.308892e+003
1.397440e+003 2.520963e+003 1.324239e+003
1.626494e+003 2.613555e+003 1.316398e+003
1.860029e+003 2.636654e+003 1.261700e+003
2.078135e+003 2.607325e+003 1.188060e+003
2.268037e+003 2.535750e+003 1.118603e+003
2.430821e+003 2.430386e+003 1.073825e+003
2.584779e+003 2.300047e+003 1.041665e+003
2.671114e+003 2.142041e+003 1.006502e+003
2.603021e+003 2.158763e+003 7.726476e+002
2.501025e+003 2.304395e+003 7.404805e+002
2.357270e+003 2.424252e+003 8.212902e+002
2.191358e+003 2.498595e+003 8.735753e+002
1.963841e+003 2.513190e+003 9.388037e+002
1.766288e+003 2.417756e+003 9.996947e+002
1.631505e+003 2.311886e+003 1.073653e+003
1.492894e+003 2.208043e+003 1.068288e+003
1.464729e+003 2.040847e+003 1.106609e+003
'#4
4.933303e+002 1.492657e+003 1.083011e+003
5.453387e+002 1.622016e+003 1.051787e+003
5.544501e+002 1.509661e+003 1.080128e+003
7.016434e+002 1.640205e+003 1.156121e+003
1.082886e+003 1.640620e+003 9.498830e+002
2.387642e+003 1.838199e+003 9.878629e+002
7.485262e+002 1.734696e+003 1.147478e+003
7.124559e+002 1.852562e+003 1.102038e+003
6.075256e+002 1.772791e+003 1.119704e+003
6.516419e+002 1.937011e+003 1.160041e+003
1.240648e+003 1.493497e+003 1.132676e+003
1.221506e+003 1.490650e+003 1.004913e+003
1.251351e+003 1.536257e+003 1.485217e+003
1.317881e+003 2.075495e+003 1.343631e+003
1.447872e+003 2.075670e+003 1.350618e+003
9.051776e+002 1.717359e+003 1.143707e+003
9.943667e+002 1.740989e+003 1.076860e+003
1.003740e+003 1.869732e+003 1.187044e+003
1.122733e+003 2.017204e+003 1.241844e+003
1.306944e+003 2.150724e+003 1.266527e+003
1.524852e+003 2.231090e+003 1.264297e+003
1.750609e+003 2.234152e+003 1.236760e+003
1.942013e+003 2.181336e+003 1.203776e+003
2.100775e+003 2.107800e+003 1.167949e+003
2.227322e+003 2.025954e+003 1.155884e+003
2.323857e+003 1.932392e+003 1.145616e+003
2.380975e+003 1.865784e+003 1.080238e+003
2.332635e+003 1.887960e+003 8.859243e+002
2.246194e+003 1.970489e+003 8.495451e+002
2.115058e+003 2.049616e+003 8.585818e+002
1.919598e+003 2.081664e+003 8.867198e+002
1.743486e+003 2.071297e+003 8.931578e+002
1.594430e+003 2.002804e+003 9.169154e+002
1.458404e+003 1.889912e+003 9.724336e+002
1.316752e+003 1.775921e+003 9.587414e+002
1.234803e+003 1.603578e+003 9.788519e+002
'#5
4.731977e+002 1.237106e+003 1.318585e+003
4.942050e+002 1.324532e+003 1.292918e+003
5.086572e+002 1.238021e+003 1.307685e+003
5.888180e+002 1.325998e+003 1.300099e+003
8.047199e+002 1.309007e+003 1.174932e+003
1.577766e+003 1.355637e+003 1.137268e+003
6.263741e+002 1.385023e+003 1.280500e+003
6.269161e+002 1.490386e+003 1.288368e+003
5.548479e+002 1.429210e+003 1.290305e+003
5.917609e+002 1.551864e+003 1.315644e+003
9.865067e+002 1.252633e+003 1.176590e+003
1.016632e+003 1.253678e+003 1.142293e+003
1.007569e+003 1.231904e+003 1.384532e+003
1.029138e+003 1.512131e+003 1.332333e+003
1.071738e+003 1.475862e+003 1.343640e+003
7.349125e+002 1.351009e+003 1.267608e+003
7.884846e+002 1.367955e+003 1.229571e+003
8.167059e+002 1.427907e+003 1.281272e+003
8.817584e+002 1.484581e+003 1.301660e+003
9.745892e+002 1.532364e+003 1.302011e+003
1.087884e+003 1.562926e+003 1.290569e+003
1.190446e+003 1.576383e+003 1.269410e+003
1.285487e+003 1.566132e+003 1.241329e+003
1.369075e+003 1.539546e+003 1.219821e+003
1.435438e+003 1.504118e+003 1.206876e+003
1.495617e+003 1.442551e+003 1.214956e+003
1.543939e+003 1.387094e+003 1.200633e+003
1.556995e+003 1.396008e+003 1.075128e+003
1.513255e+003 1.452232e+003 1.056378e+003
1.447619e+003 1.502256e+003 1.089687e+003
1.362057e+003 1.557990e+003 1.100172e+003
1.259361e+003 1.557123e+003 1.124764e+003
1.166140e+003 1.513300e+003 1.151328e+003
1.078690e+003 1.454978e+003 1.154224e+003
1.032541e+003 1.377431e+003 1.152869e+003
1.022817e+003 1.304884e+003 1.147098e+003
'#1
5.818924e+002 1.754146e+003 1.788991e+003
6.417918e+002 1.858815e+003 1.825531e+003
6.249624e+002 1.740937e+003 1.880872e+003
9.391798e+002 1.853686e+003 1.857684e+003
1.015179e+003 1.858062e+003 1.683621e+003
2.481564e+003 2.051702e+003 1.433188e+003
9.392207e+002 1.893226e+003 1.836488e+003
7.982441e+002 2.037289e+003 1.820057e+003
6.526022e+002 1.888417e+003 1.846114e+003
7.598468e+002 2.087723e+003 1.885693e+003
1.331294e+003 1.677837e+003 1.568594e+003
1.415195e+003 1.664850e+003 1.425711e+003
1.366813e+003 1.672672e+003 2.062080e+003
1.311144e+003 1.937344e+003 2.072900e+003
1.389195e+003 1.944581e+003 2.056872e+003
9.753035e+002 1.853620e+003 1.759544e+003
1.059499e+003 1.912355e+003 1.826880e+003
1.158949e+003 1.989651e+003 1.923541e+003
1.306044e+003 2.060721e+003 1.960745e+003
1.462508e+003 2.115052e+003 1.951451e+003
1.629963e+003 2.149456e+003 1.921584e+003
1.807795e+003 2.167194e+003 1.878953e+003
1.980219e+003 2.167226e+003 1.824615e+003
2.132883e+003 2.139458e+003 1.762746e+003
2.273455e+003 2.099577e+003 1.694416e+003
2.396896e+003 2.045096e+003 1.619078e+003
2.472848e+003 2.026834e+003 1.510557e+003
2.401314e+003 2.113894e+003 1.326697e+003
2.257953e+003 2.148318e+003 1.298971e+003
2.105125e+003 2.188758e+003 1.318090e+003
1.937821e+003 2.202775e+003 1.372353e+003
1.758279e+003 2.176263e+003 1.392889e+003
1.634179e+003 2.059906e+003 1.397990e+003
1.566951e+003 1.964823e+003 1.370604e+003
1.487349e+003 1.871541e+003 1.366973e+003
1.437519e+003 1.751345e+003 1.392826e+003
'#2
4.300600e+003 2.810057e+003 1.670630e+003
4.284337e+003 2.635592e+003 1.715500e+003
4.230095e+003 2.794613e+003 1.864771e+003
3.933641e+003 2.546968e+003 1.870034e+003
3.588913e+003 2.503775e+003 1.568664e+003
1.324696e+003 1.747047e+003 1.379584e+003
3.979841e+003 2.442913e+003 1.875736e+003
4.096157e+003 2.329440e+003 1.794118e+003
4.229083e+003 2.457856e+003 1.832140e+003
4.206886e+003 2.212123e+003 1.828921e+003
3.194960e+003 2.631067e+003 1.489222e+003
3.154086e+003 2.627859e+003 1.377502e+003
3.209496e+003 2.601560e+003 2.306411e+003
3.184733e+003 1.857520e+003 2.240275e+003
3.216465e+003 2.021589e+003 2.132856e+003
3.772999e+003 2.451207e+003 1.755405e+003
3.735038e+003 2.416749e+003 1.733360e+003
3.727122e+003 2.273753e+003 1.924737e+003
3.604470e+003 2.097154e+003 2.043826e+003
3.412245e+003 1.906999e+003 2.101375e+003
3.135682e+003 1.736076e+003 2.114333e+003
2.789349e+003 1.614242e+003 2.106406e+003
2.437455e+003 1.569640e+003 2.040683e+003
2.112877e+003 1.577161e+003 1.949156e+003
1.808906e+003 1.628578e+003 1.849923e+003
1.549789e+003 1.700479e+003 1.742392e+003
1.375322e+003 1.767195e+003 1.570859e+003
1.430295e+003 1.731523e+003 1.208981e+003
1.632146e+003 1.651722e+003 1.148580e+003
1.911389e+003 1.560328e+003 1.189663e+003
2.225684e+003 1.511891e+003 1.195399e+003
2.545145e+003 1.561188e+003 1.165939e+003
2.762184e+003 1.779293e+003 1.125420e+003
2.933684e+003 2.021810e+003 1.173838e+003
3.074203e+003 2.265829e+003 1.259110e+003
3.163959e+003 2.483941e+003 1.339623e+003
'#3
7.023032e+002 2.667169e+003 1.538314e+003
7.922043e+002 2.752143e+003 1.597457e+003
7.760920e+002 2.637422e+003 1.653565e+003
1.132151e+003 2.677284e+003 1.710769e+003
1.398087e+003 2.561642e+003 1.382104e+003
3.292926e+003 1.993453e+003 9.397687e+002
1.162935e+003 2.771446e+003 1.680216e+003
1.087913e+003 2.937945e+003 1.619305e+003
9.118211e+002 2.869270e+003 1.658413e+003
1.071960e+003 3.026107e+003 1.684806e+003
1.562158e+003 2.314355e+003 1.261682e+003
1.591597e+003 2.290710e+003 1.119853e+003
1.587732e+003 2.303191e+003 2.034258e+003
1.882758e+003 2.699276e+003 1.945486e+003
1.938827e+003 2.691799e+003 1.870660e+003
1.298763e+003 2.694581e+003 1.655778e+003
1.355066e+003 2.694293e+003 1.566912e+003
1.510434e+003 2.797233e+003 1.742307e+003
1.774059e+003 2.853682e+003 1.821037e+003
2.094032e+003 2.874049e+003 1.773896e+003
2.407171e+003 2.845851e+003 1.684785e+003
2.718921e+003 2.753729e+003 1.548828e+003
2.935605e+003 2.604997e+003 1.410666e+003
3.080255e+003 2.462735e+003 1.315026e+003
3.201663e+003 2.299989e+003 1.280153e+003
3.274823e+003 2.135167e+003 1.212865e+003
3.300034e+003 2.007738e+003 1.076455e+003
3.228578e+003 2.086449e+003 8.015136e+002
3.186175e+003 2.251041e+003 7.725501e+002
3.047358e+003 2.511057e+003 8.478751e+002
2.818367e+003 2.713987e+003 8.853229e+002
2.603556e+003 2.826763e+003 8.762114e+002
2.362267e+003 2.800083e+003 9.017543e+002
2.038526e+003 2.686830e+003 1.020478e+003
1.784517e+003 2.556574e+003 1.075980e+003
1.660612e+003 2.402073e+003 1.098556e+003
'#4
5.475983e+002 2.072605e+003 1.531738e+003
6.328644e+002 2.287165e+003 1.579528e+003
6.637413e+002 2.087884e+003 1.645740e+003
9.838822e+002 2.285422e+003 1.622174e+003
1.347278e+003 2.237317e+003 1.327029e+003
3.713168e+003 2.366679e+003 1.094520e+003
9.791782e+002 2.391063e+003 1.602799e+003
8.333892e+002 2.558458e+003 1.473082e+003
6.994181e+002 2.432537e+003 1.598256e+003
7.719269e+002 2.659352e+003 1.596258e+003
1.758472e+003 2.008862e+003 1.286145e+003
1.771806e+003 2.000094e+003 1.163139e+003
1.729984e+003 2.071555e+003 1.998928e+003
1.964955e+003 2.839068e+003 1.823605e+003
1.747619e+003 2.581897e+003 1.719309e+003
1.158900e+003 2.277861e+003 1.454635e+003
1.192514e+003 2.378236e+003 1.532260e+003
1.263477e+003 2.551655e+003 1.714263e+003
1.485883e+003 2.738282e+003 1.790445e+003
1.789380e+003 2.885960e+003 1.775798e+003
2.111545e+003 2.956068e+003 1.709943e+003
2.412005e+003 2.969981e+003 1.636919e+003
2.748681e+003 2.929053e+003 1.549331e+003
3.053536e+003 2.832412e+003 1.480568e+003
3.297687e+003 2.715037e+003 1.437151e+003
3.549831e+003 2.561974e+003 1.386947e+003
3.708650e+003 2.397523e+003 1.251807e+003
3.546499e+003 2.409301e+003 9.488281e+002
3.363865e+003 2.543778e+003 9.091221e+002
3.148336e+003 2.696772e+003 9.744092e+002
2.889847e+003 2.823482e+003 1.018207e+003
2.608214e+003 2.880999e+003 9.770795e+002
2.266114e+003 2.760375e+003 9.310213e+002
1.995479e+003 2.549422e+003 1.037974e+003
1.855807e+003 2.320541e+003 1.101097e+003
1.805615e+003 2.153529e+003 1.161162e+003
'#5
4.955859e+002 1.807068e+003 1.258539e+003
5.364406e+002 1.938392e+003 1.313475e+003
5.519307e+002 1.822172e+003 1.412324e+003
8.855270e+002 2.055412e+003 1.526756e+003
1.167962e+003 2.085723e+003 1.365454e+003
3.530288e+003 2.178155e+003 1.392541e+003
8.537275e+002 2.130675e+003 1.495606e+003
7.581922e+002 2.240179e+003 1.355011e+003
5.822258e+002 2.067807e+003 1.367747e+003
6.414232e+002 2.302873e+003 1.405800e+003
1.600640e+003 1.911307e+003 1.180415e+003
1.660779e+003 1.917743e+003 1.066032e+003
1.566160e+003 1.869460e+003 2.025576e+003
1.555335e+003 2.343249e+003 1.926232e+003
1.637343e+003 2.366705e+003 1.883900e+003
1.052974e+003 2.126325e+003 1.485120e+003
1.138669e+003 2.220289e+003 1.521153e+003
1.252507e+003 2.359641e+003 1.662486e+003
1.480908e+003 2.508132e+003 1.758798e+003
1.788641e+003 2.635832e+003 1.791602e+003
2.140071e+003 2.698634e+003 1.777771e+003
2.444027e+003 2.697963e+003 1.724730e+003
2.707962e+003 2.643878e+003 1.683670e+003
2.965089e+003 2.550990e+003 1.672655e+003
3.197101e+003 2.428027e+003 1.669598e+003
3.403304e+003 2.275020e+003 1.663262e+003
3.528457e+003 2.182051e+003 1.518008e+003
3.411689e+003 2.224157e+003 1.222266e+003
3.240800e+003 2.337954e+003 1.137985e+003
3.079893e+003 2.438598e+003 1.116091e+003
2.776850e+003 2.584772e+003 1.145088e+003
2.391977e+003 2.649208e+003 1.088858e+003
2.101423e+003 2.563032e+003 1.043461e+003
1.906938e+003 2.394496e+003 1.047653e+003
1.765269e+003 2.229240e+003 1.053294e+003
1.665187e+003 2.058914e+003 1.070370e+003
'#6
5.585480e+002 2.191545e+003 2.398298e+003
6.324264e+002 2.348353e+003 2.452297e+003
6.655495e+002 2.166697e+003 2.539332e+003
1.011037e+003 2.380749e+003 2.602177e+003
1.193088e+003 2.319657e+003 2.295137e+003
3.363367e+003 2.438925e+003 1.905201e+003
9.808519e+002 2.475461e+003 2.595540e+003
8.534154e+002 2.624882e+003 2.472644e+003
7.002312e+002 2.499726e+003 2.483475e+003
7.770535e+002 2.713126e+003 2.513852e+003
1.496831e+003 2.157176e+003 2.132532e+003
1.538831e+003 2.151132e+003 2.008050e+003
1.657211e+003 2.177810e+003 3.044090e+003
1.755111e+003 2.698808e+003 2.883835e+003
1.791696e+003 2.667264e+003 2.865532e+003
1.101728e+003 2.412654e+003 2.498296e+003
1.150297e+003 2.451516e+003 2.474515e+003
1.246455e+003 2.580183e+003 2.623489e+003
1.468785e+003 2.748503e+003 2.711116e+003
1.788895e+003 2.884320e+003 2.706980e+003
2.111736e+003 2.957027e+003 2.643684e+003
2.407404e+003 2.962958e+003 2.530220e+003
2.665650e+003 2.920427e+003 2.425408e+003
2.892258e+003 2.835587e+003 2.342014e+003
3.098912e+003 2.713189e+003 2.271181e+003
3.278587e+003 2.568567e+003 2.198644e+003
3.371770e+003 2.463187e+003 2.053624e+003
3.237236e+003 2.506666e+003 1.740080e+003
3.064074e+003 2.627724e+003 1.672191e+003
2.825021e+003 2.802807e+003 1.733136e+003
2.512649e+003 2.873859e+003 1.808683e+003
2.169171e+003 2.879769e+003 1.791385e+003
1.883750e+003 2.696021e+003 1.873849e+003
1.733151e+003 2.513751e+003 1.893255e+003
1.627696e+003 2.404781e+003 1.934830e+003
1.544163e+003 2.271120e+003 2.006218e+003
'#7
5.643840e+002 2.176017e+003 2.156679e+003
6.256342e+002 2.341871e+003 2.222170e+003
6.483268e+002 2.177958e+003 2.265487e+003
9.798856e+002 2.321495e+003 2.337373e+003
1.267871e+003 2.365694e+003 2.103427e+003
3.305340e+003 2.570066e+003 2.078221e+003
9.536476e+002 2.448536e+003 2.335555e+003
8.413410e+002 2.611376e+003 2.231088e+003
7.144615e+002 2.508018e+003 2.259164e+003
7.735461e+002 2.716189e+003 2.294064e+003
1.638500e+003 2.181333e+003 2.041128e+003
1.700002e+003 2.162795e+003 1.874725e+003
1.657885e+003 2.250684e+003 2.881037e+003
1.691842e+003 2.763513e+003 2.705292e+003
1.742788e+003 2.753791e+003 2.629825e+003
1.125718e+003 2.371849e+003 2.232892e+003
1.172016e+003 2.417979e+003 2.280225e+003
1.227841e+003 2.550285e+003 2.411713e+003
1.384602e+003 2.713238e+003 2.493795e+003
1.612338e+003 2.872322e+003 2.548515e+003
1.879854e+003 2.989635e+003 2.553989e+003
2.165221e+003 3.044135e+003 2.527564e+003
2.471359e+003 3.038345e+003 2.472190e+003
2.734217e+003 2.969984e+003 2.418070e+003
2.980903e+003 2.861705e+003 2.362153e+003
3.186302e+003 2.708940e+003 2.298222e+003
3.296892e+003 2.603963e+003 2.187955e+003
3.189081e+003 2.632428e+003 1.933362e+003
3.041688e+003 2.750369e+003 1.886439e+003
2.852857e+003 2.856922e+003 1.924867e+003
2.613111e+003 2.949468e+003 1.923250e+003
2.358453e+003 2.985949e+003 1.851722e+003
2.117919e+003 2.908905e+003 1.788488e+003
1.941946e+003 2.725495e+003 1.807748e+003
1.810652e+003 2.520156e+003 1.809436e+003
1.692546e+003 2.319359e+003 1.853092e+003
'#8
6.391747e+002 2.275852e+003 1.632437e+003
7.010214e+002 2.409724e+003 1.668859e+003
7.682549e+002 2.284493e+003 1.747588e+003
1.122831e+003 2.460056e+003 1.742579e+003
1.313760e+003 2.408816e+003 1.527190e+003
3.281532e+003 2.634618e+003 1.126697e+003
1.103930e+003 2.534354e+003 1.745863e+003
9.659637e+002 2.694123e+003 1.662283e+003
8.221242e+002 2.575690e+003 1.738451e+003
9.176439e+002 2.814052e+003 1.742921e+003
1.649857e+003 2.238993e+003 1.452555e+003
1.675930e+003 2.238937e+003 1.365706e+003
1.749131e+003 2.249672e+003 2.138628e+003
1.691378e+003 2.745026e+003 2.018176e+003
1.758797e+003 2.730771e+003 2.001999e+003
1.212280e+003 2.421905e+003 1.624653e+003
1.268102e+003 2.520493e+003 1.691254e+003
1.371070e+003 2.648452e+003 1.836377e+003
1.571470e+003 2.778464e+003 1.869150e+003
1.816517e+003 2.886043e+003 1.855808e+003
2.069157e+003 2.955581e+003 1.812857e+003
2.314343e+003 2.980609e+003 1.735330e+003
2.575612e+003 2.957233e+003 1.628800e+003
2.807638e+003 2.897692e+003 1.536649e+003
3.020347e+003 2.807602e+003 1.465861e+003
3.197115e+003 2.689871e+003 1.380641e+003
3.286319e+003 2.623089e+003 1.232486e+003
3.170015e+003 2.660878e+003 1.006333e+003
3.039417e+003 2.741019e+003 9.596285e+002
2.844808e+003 2.836883e+003 9.779659e+002
2.609593e+003 2.905458e+003 1.071069e+003
2.374345e+003 2.931733e+003 1.088874e+003
2.140768e+003 2.897254e+003 1.061406e+003
1.936099e+003 2.730179e+003 1.119790e+003
1.816303e+003 2.541550e+003 1.170508e+003
1.693195e+003 2.370845e+003 1.292528e+003
'#9
6.005575e+002 2.444794e+003 1.904050e+003
6.676099e+002 2.627381e+003 1.962284e+003
7.386460e+002 2.446712e+003 2.060485e+003
1.164498e+003 2.720842e+003 2.089315e+003
1.377949e+003 2.725828e+003 1.759625e+003
3.892659e+003 2.925872e+003 1.582057e+003
1.116383e+003 2.799619e+003 2.120828e+003
9.515463e+002 3.010712e+003 2.025228e+003
7.963790e+002 2.825852e+003 2.071763e+003
8.517222e+002 3.100607e+003 2.075327e+003
1.732471e+003 2.482322e+003 1.552035e+003
1.757475e+003 2.489320e+003 1.454515e+003
1.958603e+003 2.418044e+003 2.582241e+003
2.047868e+003 3.128619e+003 2.414491e+003
2.068373e+003 3.061760e+003 2.236344e+003
1.261755e+003 2.750580e+003 1.946149e+003
1.334170e+003 2.824301e+003 2.016002e+003
1.423847e+003 2.934043e+003 2.201505e+003
1.646791e+003 3.090115e+003 2.294265e+003
1.972813e+003 3.228406e+003 2.310687e+003
2.260640e+003 3.308587e+003 2.235354e+003
2.581160e+003 3.350132e+003 2.142069e+003
2.930674e+003 3.346058e+003 2.047625e+003
3.244369e+003 3.277947e+003 1.954618e+003
3.522548e+003 3.189233e+003 1.901328e+003
3.767373e+003 3.058640e+003 1.847837e+003
3.895197e+003 2.944773e+003 1.714896e+003
3.748354e+003 2.985289e+003 1.408413e+003
3.515723e+003 3.078989e+003 1.344047e+003
3.243533e+003 3.201043e+003 1.363828e+003
2.895830e+003 3.301133e+003 1.429959e+003
2.500739e+003 3.364637e+003 1.336603e+003
2.211715e+003 3.192486e+003 1.254854e+003
2.009631e+003 2.932829e+003 1.257233e+003
1.849215e+003 2.795413e+003 1.366060e+003
1.751054e+003 2.644378e+003 1.456963e+003
'#10
5.411870e+002 2.431259e+003 1.866702e+003
6.030419e+002 2.574898e+003 1.895511e+003
6.585457e+002 2.428909e+003 1.986226e+003
1.032697e+003 2.672916e+003 1.994882e+003
1.237267e+003 2.666351e+003 1.793188e+003
3.868467e+003 2.829443e+003 1.361916e+003
9.905566e+002 2.759266e+003 1.994446e+003
8.121335e+002 2.889740e+003 1.858927e+003
6.810787e+002 2.773184e+003 1.944324e+003
7.437516e+002 3.028318e+003 1.969842e+003
1.599309e+003 2.473002e+003 1.601934e+003
1.615092e+003 2.471605e+003 1.499184e+003
1.777008e+003 2.440395e+003 2.452500e+003
1.745575e+003 3.136003e+003 2.313457e+003
1.819313e+003 3.125351e+003 2.278577e+003
1.157707e+003 2.713883e+003 1.924648e+003
1.208404e+003 2.817088e+003 1.972177e+003
1.363356e+003 3.000599e+003 2.096739e+003
1.616455e+003 3.176066e+003 2.173148e+003
1.941415e+003 3.295925e+003 2.158783e+003
2.258520e+003 3.376919e+003 2.117923e+003
2.605647e+003 3.422816e+003 2.035318e+003
2.963333e+003 3.404182e+003 1.889469e+003
3.285714e+003 3.305907e+003 1.761217e+003
3.575668e+003 3.143689e+003 1.719188e+003
3.782949e+003 2.985941e+003 1.651900e+003
3.870870e+003 2.842583e+003 1.506308e+003
3.708790e+003 2.864688e+003 1.148029e+003
3.454091e+003 2.989736e+003 1.070079e+003
3.155699e+003 3.149383e+003 1.100188e+003
2.813342e+003 3.330098e+003 1.199087e+003
2.353203e+003 3.392775e+003 1.193614e+003
2.012159e+003 3.156150e+003 1.192670e+003
1.807858e+003 2.916161e+003 1.219639e+003
1.695798e+003 2.844761e+003 1.331923e+003
1.631043e+003 2.661329e+003 1.423630e+003
'#11
2.241235e+002 1.158228e+003 6.894220e+002
2.648302e+002 1.226688e+003 6.896556e+002
2.797374e+002 1.164347e+003 7.428650e+002
4.335295e+002 1.255976e+003 7.049387e+002
5.080425e+002 1.232134e+003 5.657888e+002
1.432732e+003 1.273283e+003 2.923896e+002
4.245737e+002 1.286187e+003 6.948180e+002
3.507863e+002 1.338124e+003 6.485859e+002
2.716817e+002 1.252279e+003 6.840082e+002
3.121297e+002 1.383336e+003 6.743530e+002
7.170900e+002 1.146444e+003 5.113458e+002
7.903455e+002 1.140034e+003 4.159887e+002
7.525739e+002 1.165566e+003 7.945391e+002
7.555116e+002 1.361278e+003 7.667212e+002
7.963961e+002 1.352518e+003 7.635706e+002
4.849040e+002 1.269684e+003 6.680048e+002
5.240242e+002 1.292673e+003 6.461411e+002
5.845102e+002 1.355115e+003 7.009471e+002
7.061342e+002 1.424316e+003 7.167980e+002
8.445425e+002 1.477121e+003 6.973832e+002
9.739658e+002 1.499432e+003 6.529580e+002
1.089898e+003 1.500149e+003 6.022168e+002
1.191106e+003 1.479707e+003 5.609305e+002
1.283812e+003 1.439282e+003 5.178292e+002
1.355863e+003 1.388054e+003 4.771312e+002
1.411629e+003 1.322694e+003 4.240173e+002
1.441919e+003 1.277090e+003 3.479192e+002
1.392750e+003 1.311107e+003 2.316487e+002
1.355759e+003 1.372542e+003 2.153461e+002
1.276865e+003 1.442310e+003 2.507385e+002
1.177696e+003 1.495497e+003 2.922235e+002
1.058308e+003 1.509442e+003 3.109836e+002
9.396675e+002 1.463962e+003 3.620327e+002
8.510425e+002 1.379924e+003 3.883467e+002
8.015016e+002 1.292325e+003 4.028882e+002
7.902330e+002 1.198982e+003 4.049962e+002
'#12
4.092184e+002 1.707791e+003 9.844264e+002
4.632837e+002 1.808117e+003 1.012202e+003
4.889767e+002 1.703291e+003 1.098750e+003
7.362219e+002 1.848570e+003 1.110859e+003
9.181555e+002 1.854094e+003 9.335820e+002
2.503056e+003 2.010359e+003 6.341722e+002
7.324479e+002 1.901588e+003 1.108277e+003
5.906875e+002 1.987693e+003 1.024266e+003
4.852021e+002 1.884788e+003 1.031589e+003
5.399505e+002 2.066214e+003 1.063527e+003
1.199574e+003 1.726294e+003 8.528164e+002
1.272068e+003 1.727807e+003 7.671672e+002
1.205138e+003 1.691552e+003 1.371851e+003
1.183360e+003 2.055552e+003 1.279648e+003
1.242783e+003 2.051445e+003 1.281606e+003
8.486727e+002 1.869953e+003 1.042040e+003
9.051812e+002 1.934425e+003 1.066632e+003
9.814802e+002 2.024733e+003 1.152474e+003
1.128188e+003 2.122012e+003 1.179111e+003
1.323130e+003 2.203118e+003 1.156686e+003
1.540819e+003 2.267401e+003 1.110582e+003
1.756231e+003 2.299321e+003 1.031205e+003
1.973306e+003 2.291987e+003 9.609964e+002
2.156848e+003 2.246466e+003 9.090374e+002
2.314523e+003 2.164553e+003 8.776799e+002
2.440045e+003 2.072123e+003 8.292255e+002
2.506817e+003 2.008990e+003 7.307323e+002
2.544676e+003 2.457193e+003 1.209971e+003
2.316199e+003 2.175738e+003 5.171133e+002
2.168425e+003 2.262867e+003 5.688351e+002
1.982881e+003 2.321809e+003 5.996029e+002
1.776094e+003 2.323672e+003 6.150106e+002
1.586537e+003 2.218546e+003 6.669386e+002
1.448860e+003 2.079321e+003 7.243551e+002
1.349742e+003 1.962893e+003 7.614523e+002
1.293657e+003 1.843845e+003 7.562947e+002
'#13
6.542988e+002 2.214094e+003 2.219490e+003
7.077686e+002 2.362003e+003 2.270781e+003
7.062616e+002 2.233504e+003 2.352402e+003
1.076220e+003 2.406733e+003 2.423154e+003
1.293243e+003 2.343100e+003 2.159208e+003
3.417490e+003 2.341732e+003 1.976476e+003
1.077290e+003 2.469052e+003 2.416282e+003
9.469393e+002 2.632159e+003 2.297340e+003
7.728326e+002 2.481528e+003 2.321367e+003
8.810499e+002 2.732689e+003 2.352322e+003
1.606669e+003 2.179035e+003 2.066714e+003
1.631851e+003 2.170692e+003 2.015299e+003
1.714390e+003 2.235494e+003 2.907396e+003
1.748541e+003 2.744618e+003 2.666324e+003
1.803795e+003 2.680349e+003 2.696909e+003
1.182962e+003 2.366730e+003 2.261989e+003
1.218809e+003 2.425235e+003 2.301019e+003
1.252161e+003 2.531486e+003 2.460722e+003
1.427013e+003 2.664520e+003 2.547931e+003
1.676743e+003 2.778261e+003 2.573741e+003
1.955555e+003 2.837720e+003 2.549398e+003
2.237295e+003 2.848494e+003 2.500720e+003
2.530390e+003 2.818742e+003 2.419323e+003
2.799304e+003 2.745623e+003 2.340160e+003
3.063868e+003 2.637684e+003 2.274328e+003
3.289452e+003 2.489604e+003 2.223757e+003
3.411568e+003 2.371216e+003 2.106964e+003
3.315837e+003 2.392960e+003 1.806727e+003
3.183925e+003 2.498087e+003 1.747724e+003
2.985645e+003 2.639187e+003 1.778960e+003
2.725860e+003 2.751179e+003 1.814264e+003
2.442396e+003 2.804302e+003 1.795991e+003
2.183205e+003 2.733047e+003 1.777944e+003
1.982810e+003 2.568227e+003 1.793389e+003
1.804624e+003 2.379317e+003 1.825917e+003
1.672940e+003 2.275064e+003 1.946606e+003
'#14
2.015916e+003 2.300824e+003 8.376530e+002
1.956638e+003 2.447814e+003 8.921674e+002
1.844239e+003 2.298411e+003 9.081008e+002
1.723898e+003 2.576165e+003 1.400046e+003
1.969460e+003 2.529268e+003 1.705055e+003
2.099868e+003 2.707546e+003 4.162050e+003
1.733611e+003 2.639884e+003 1.383575e+003
1.931098e+003 2.812746e+003 1.160149e+003
1.810102e+003 2.598462e+003 9.856804e+002
1.843043e+003 2.861293e+003 1.103298e+003
2.237950e+003 2.214230e+003 2.193528e+003
2.456283e+003 2.205836e+003 2.253138e+003
1.399639e+003 2.254479e+003 2.141773e+003
1.387191e+003 2.996673e+003 2.230017e+003
1.613910e+003 2.850547e+003 2.334347e+003
1.719480e+003 2.635890e+003 1.561927e+003
1.795767e+003 2.674545e+003 1.663417e+003
1.652114e+003 2.848369e+003 1.780409e+003
1.571995e+003 3.017008e+003 2.035667e+003
1.570446e+003 3.128042e+003 2.371065e+003
1.602638e+003 3.185955e+003 2.704041e+003
1.657696e+003 3.217561e+003 3.028769e+003
1.699205e+003 3.175447e+003 3.348202e+003
1.733487e+003 3.092125e+003 3.612361e+003
1.755516e+003 2.993092e+003 3.851550e+003
1.803636e+003 2.829433e+003 4.071021e+003
1.959400e+003 2.708910e+003 4.181628e+003
2.257787e+003 2.745732e+003 4.065232e+003
2.359397e+003 2.804237e+003 3.917713e+003
2.407339e+003 2.927486e+003 3.703146e+003
2.374986e+003 3.060773e+003 3.375464e+003
2.473914e+003 3.163629e+003 3.030922e+003
2.606396e+003 3.085617e+003 2.734552e+003
2.695228e+003 2.830395e+003 2.499468e+003
2.716669e+003 2.571762e+003 2.347716e+003
2.614500e+003 2.318436e+003 2.271458e+003
'#15
1.987986e+003 2.248329e+003 7.748598e+002
1.973183e+003 2.440450e+003 8.428600e+002
1.941958e+003 2.261257e+003 9.174017e+002
1.954956e+003 2.506794e+003 1.342313e+003
2.142481e+003 2.501223e+003 1.473903e+003
2.292734e+003 2.720233e+003 4.021217e+003
1.971210e+003 2.569683e+003 1.306290e+003
1.988161e+003 2.732829e+003 1.102729e+003
1.907373e+003 2.588850e+003 9.661864e+002
1.915175e+003 2.865652e+003 1.053382e+003
2.370266e+003 2.232335e+003 1.865216e+003
2.455047e+003 2.229552e+003 1.898000e+003
1.530972e+003 2.242865e+003 1.943369e+003
1.572889e+003 2.996715e+003 2.469106e+003
1.699941e+003 2.815801e+003 2.286732e+003
2.024199e+003 2.530869e+003 1.429722e+003
1.967529e+003 2.627994e+003 1.498308e+003
1.797701e+003 2.763707e+003 1.645385e+003
1.694436e+003 2.952210e+003 1.933085e+003
1.651908e+003 3.088558e+003 2.294864e+003
1.676747e+003 3.145601e+003 2.670468e+003
1.726632e+003 3.138171e+003 2.989800e+003
1.797073e+003 3.091512e+003 3.288426e+003
1.874576e+003 3.020503e+003 3.531118e+003
1.946218e+003 2.923923e+003 3.752280e+003
2.027487e+003 2.797553e+003 3.959903e+003
2.172458e+003 2.716019e+003 4.053949e+003
2.422120e+003 2.768903e+003 3.882329e+003
2.486523e+003 2.846878e+003 3.736624e+003
2.504800e+003 2.935166e+003 3.554574e+003
2.453378e+003 3.009750e+003 3.263479e+003
2.480880e+003 3.099910e+003 2.903876e+003
2.629780e+003 3.076696e+003 2.607536e+003
2.737180e+003 2.895920e+003 2.388870e+003
2.632123e+003 2.615376e+003 2.043468e+003
2.413934e+003 2.393724e+003 1.872877e+003
'#16
5.670881e+002 2.218564e+003 2.515037e+003
6.302864e+002 2.358496e+003 2.544471e+003
6.339916e+002 2.224112e+003 2.621895e+003
1.030311e+003 2.427846e+003 2.634859e+003
1.203969e+003 2.377751e+003 2.397334e+003
3.254935e+003 2.598314e+003 2.154153e+003
1.008633e+003 2.477087e+003 2.648665e+003
8.490809e+002 2.654047e+003 2.562982e+003
7.111447e+002 2.513828e+003 2.607583e+003
7.619713e+002 2.715760e+003 2.616680e+003
1.569787e+003 2.208531e+003 2.306849e+003
1.634014e+003 2.210644e+003 2.147758e+003
1.658075e+003 2.182551e+003 3.015272e+003
1.656567e+003 2.664800e+003 2.951418e+003
1.748939e+003 2.653192e+003 2.848657e+003
1.110407e+003 2.405078e+003 2.511350e+003
1.141167e+003 2.461245e+003 2.584438e+003
1.224100e+003 2.568590e+003 2.755882e+003
1.399980e+003 2.690119e+003 2.842501e+003
1.637303e+003 2.796922e+003 2.851637e+003
1.880713e+003 2.870986e+003 2.813927e+003
2.138915e+003 2.915722e+003 2.728251e+003
2.404268e+003 2.926385e+003 2.613569e+003
2.651827e+003 2.898293e+003 2.494646e+003
2.904966e+003 2.809054e+003 2.422055e+003
3.108534e+003 2.699386e+003 2.395398e+003
3.234292e+003 2.588057e+003 2.283053e+003
3.155856e+003 2.639136e+003 2.011815e+003
2.961989e+003 2.739006e+003 1.943478e+003
2.704837e+003 2.868491e+003 1.966767e+003
2.402419e+003 2.906608e+003 1.987579e+003
2.172375e+003 2.870252e+003 1.999934e+003
1.981963e+003 2.757738e+003 1.992232e+003
1.860919e+003 2.613233e+003 2.003819e+003
1.745581e+003 2.484845e+003 2.015301e+003
1.645762e+003 2.360145e+003 2.140065e+003
'#17
1.759842e+003 2.329863e+003 8.292116e+002
1.747591e+003 2.539159e+003 9.057609e+002
1.706611e+003 2.367145e+003 9.913334e+002
1.645409e+003 2.557065e+003 1.369588e+003
1.920803e+003 2.562259e+003 1.520993e+003
2.302566e+003 2.872533e+003 4.284396e+003
1.620769e+003 2.616747e+003 1.307168e+003
1.798040e+003 2.882482e+003 1.151336e+003
1.663671e+003 2.689035e+003 9.831307e+002
1.668253e+003 2.996581e+003 1.118417e+003
2.156357e+003 2.300750e+003 1.936834e+003
2.322720e+003 2.295609e+003 1.965688e+003
1.149925e+003 2.368062e+003 2.048613e+003
1.410783e+003 2.925040e+003 2.128055e+003
1.421096e+003 2.890391e+003 2.153044e+003
1.738195e+003 2.579260e+003 1.451722e+003
1.726635e+003 2.661097e+003 1.525839e+003
1.591691e+003 2.831983e+003 1.702089e+003
1.550931e+003 3.020102e+003 1.971358e+003
1.579358e+003 3.189054e+003 2.317073e+003
1.650758e+003 3.300816e+003 2.667730e+003
1.763396e+003 3.363888e+003 3.016923e+003
1.878290e+003 3.349269e+003 3.387012e+003
1.944078e+003 3.272095e+003 3.707202e+003
1.983192e+003 3.152028e+003 3.985925e+003
2.026283e+003 3.027495e+003 4.193154e+003
2.163077e+003 2.910690e+003 4.292437e+003
2.504589e+003 2.893051e+003 4.094866e+003
2.600411e+003 3.011419e+003 3.875852e+003
2.651074e+003 3.137271e+003 3.650659e+003
2.570172e+003 3.223701e+003 3.303420e+003
2.586363e+003 3.297412e+003 2.898140e+003
2.594042e+003 3.201398e+003 2.572934e+003
2.592522e+003 3.003546e+003 2.388008e+003
2.632697e+003 2.723198e+003 2.227437e+003
2.485505e+003 2.463114e+003 2.032489e+003
'#18
8.634082e+002 1.589771e+003 1.440510e+003
9.009742e+002 1.660519e+003 1.465915e+003
9.002813e+002 1.608269e+003 1.510819e+003
1.100154e+003 1.676428e+003 1.535378e+003
1.215145e+003 1.686823e+003 1.410280e+003
2.280439e+003 1.848352e+003 1.443781e+003
1.120525e+003 1.715197e+003 1.495413e+003
1.017058e+003 1.785860e+003 1.456889e+003
9.050643e+002 1.687831e+003 1.485473e+003
1.021647e+003 1.879398e+003 1.525294e+003
1.462826e+003 1.595749e+003 1.358819e+003
1.538178e+003 1.593816e+003 1.262885e+003
1.430423e+003 1.568420e+003 1.752313e+003
1.352891e+003 1.763078e+003 1.736107e+003
1.425849e+003 1.746838e+003 1.702223e+003
1.160154e+003 1.685375e+003 1.487105e+003
1.218182e+003 1.723713e+003 1.499304e+003
1.264821e+003 1.765113e+003 1.584267e+003
1.357800e+003 1.818386e+003 1.641349e+003
1.475814e+003 1.855117e+003 1.662745e+003
1.599580e+003 1.878753e+003 1.660307e+003
1.724344e+003 1.896893e+003 1.645541e+003
1.852209e+003 1.906561e+003 1.630986e+003
1.992714e+003 1.902333e+003 1.614881e+003
2.105961e+003 1.891512e+003 1.598111e+003
2.202929e+003 1.867911e+003 1.553392e+003
2.255825e+003 1.843297e+003 1.495841e+003
2.221341e+003 1.843754e+003 1.339791e+003
2.145836e+003 1.861366e+003 1.287017e+003
2.064060e+003 1.890925e+003 1.252862e+003
1.953490e+003 1.907570e+003 1.256301e+003
1.835066e+003 1.897772e+003 1.238312e+003
1.737839e+003 1.854531e+003 1.205275e+003
1.673874e+003 1.786068e+003 1.200579e+003
1.614228e+003 1.720372e+003 1.210758e+003
1.554218e+003 1.656597e+003 1.253854e+003
'#19
4.411542e+002 1.231090e+003 1.396159e+003
4.674557e+002 1.281175e+003 1.413952e+003
4.736362e+002 1.224060e+003 1.469717e+003
7.171335e+002 1.304615e+003 1.435281e+003
7.887955e+002 1.315967e+003 1.351395e+003
1.809563e+003 1.482784e+003 1.043648e+003
7.113099e+002 1.335104e+003 1.422254e+003
5.959923e+002 1.399945e+003 1.408041e+003
4.971899e+002 1.318800e+003 1.433189e+003
5.597809e+002 1.469209e+003 1.447797e+003
9.656331e+002 1.222510e+003 1.250302e+003
1.011536e+003 1.222946e+003 1.152236e+003
1.052739e+003 1.208665e+003 1.565604e+003
9.929066e+002 1.340170e+003 1.598530e+003
1.084974e+003 1.364902e+003 1.515581e+003
7.549810e+002 1.306733e+003 1.390288e+003
8.032216e+002 1.347999e+003 1.435302e+003
8.702354e+002 1.389374e+003 1.506082e+003
9.732429e+002 1.427175e+003 1.525952e+003
1.081141e+003 1.455907e+003 1.515200e+003
1.203314e+003 1.485779e+003 1.479966e+003
1.319559e+003 1.509693e+003 1.423449e+003
1.439698e+003 1.525114e+003 1.353966e+003
1.563231e+003 1.524810e+003 1.290437e+003
1.673839e+003 1.514671e+003 1.237273e+003
1.762854e+003 1.496577e+003 1.175981e+003
1.814904e+003 1.483393e+003 1.099162e+003
1.739352e+003 1.499385e+003 9.594618e+002
1.634687e+003 1.522207e+003 9.373564e+002
1.540629e+003 1.551174e+003 9.402181e+002
1.435306e+003 1.568854e+003 9.823416e+002
1.292199e+003 1.543478e+003 9.948752e+002
1.193304e+003 1.459680e+003 1.007841e+003
1.129322e+003 1.386249e+003 1.028217e+003
1.066909e+003 1.354004e+003 1.070716e+003
1.024018e+003 1.298005e+003 1.136804e+003
'#20
1.283589e+003 1.233491e+003 3.745735e+002
1.307474e+003 1.145119e+003 3.972248e+002
1.370719e+003 1.208991e+003 4.092341e+002
1.299888e+003 1.076504e+003 7.209054e+002
1.147028e+003 1.110490e+003 8.463285e+002
1.071854e+003 1.165457e+003 1.916035e+003
1.376713e+003 1.003691e+003 6.992740e+002
1.269748e+003 1.015084e+003 5.798317e+002
1.329906e+003 1.092224e+003 4.430135e+002
1.358138e+003 9.139168e+002 5.080048e+002
1.116690e+003 1.190380e+003 1.075299e+003
1.053820e+003 1.189801e+003 1.104347e+003
1.596093e+003 1.159299e+003 1.130920e+003
1.514906e+003 9.111403e+002 1.112769e+003
1.464345e+003 9.087709e+002 1.167154e+003
1.222319e+003 1.089482e+003 7.877675e+002
1.241864e+003 1.044563e+003 8.030597e+002
1.345741e+003 9.721271e+002 8.204386e+002
1.406156e+003 8.982659e+002 9.006266e+002
1.415337e+003 8.405345e+002 1.026470e+003
1.398079e+003 8.130388e+002 1.168603e+003
1.360179e+003 8.077707e+002 1.309998e+003
1.314044e+003 8.307155e+002 1.474809e+003
1.285831e+003 8.813923e+002 1.628299e+003
1.268474e+003 9.645793e+002 1.761997e+003
1.241271e+003 1.069549e+003 1.865825e+003
1.158118e+003 1.153683e+003 1.919613e+003
1.001683e+003 1.123405e+003 1.834844e+003
9.706180e+002 1.028901e+003 1.730202e+003
9.995173e+002 9.476481e+002 1.617436e+003
1.005561e+003 8.958188e+002 1.491054e+003
1.004921e+003 9.046351e+002 1.373912e+003
1.030243e+003 9.623463e+002 1.274122e+003
1.049068e+003 1.029033e+003 1.184403e+003
1.064926e+003 1.057232e+003 1.126051e+003
1.059189e+003 1.124324e+003 1.102853e+003
'#21
1.361951e+003 1.282134e+003 3.899923e+002
1.382836e+003 1.210249e+003 4.307015e+002
1.437629e+003 1.284973e+003 4.699917e+002
1.326932e+003 1.146430e+003 7.450754e+002
1.249194e+003 1.125497e+003 8.596647e+002
9.503997e+002 1.008841e+003 1.878636e+003
1.454338e+003 1.080765e+003 7.414422e+002
1.288369e+003 1.086197e+003 6.066190e+002
1.431978e+003 1.148338e+003 4.620875e+002
1.470172e+003 9.633174e+002 5.440912e+002
1.104974e+003 1.195512e+003 1.114814e+003
1.035649e+003 1.193216e+003 1.113179e+003
1.536563e+003 1.309073e+003 1.202988e+003
1.554517e+003 9.318182e+002 1.134611e+003
1.484446e+003 9.447869e+002 1.178408e+003
1.305926e+003 1.130921e+003 8.067043e+002
1.342439e+003 1.066111e+003 8.343838e+002
1.419695e+003 1.006805e+003 8.580420e+002
1.467087e+003 9.493657e+002 9.155900e+002
1.485815e+003 8.870875e+002 1.028187e+003
1.457749e+003 8.294135e+002 1.201376e+003
1.377219e+003 7.849997e+002 1.372678e+003
1.297518e+003 7.811472e+002 1.522411e+003
1.223037e+003 8.212172e+002 1.672391e+003
1.190501e+003 8.890759e+002 1.801218e+003
1.123956e+003 9.610548e+002 1.885050e+003
1.021899e+003 1.003231e+003 1.902279e+003
8.789174e+002 9.690313e+002 1.814337e+003
8.711307e+002 8.804421e+002 1.728781e+003
9.567820e+002 7.918509e+002 1.610525e+003
1.060253e+003 7.552640e+002 1.470720e+003
1.082043e+003 7.450958e+002 1.313457e+003
1.065493e+003 7.762421e+002 1.238131e+003
1.043758e+003 8.426591e+002 1.193468e+003
1.023883e+003 9.451056e+002 1.179137e+003
1.043275e+003 1.090016e+003 1.148676e+003
'#22
1.285543e+003 1.073685e+003 4.045260e+002
1.294570e+003 1.019803e+003 4.295722e+002
1.332430e+003 1.075473e+003 4.467935e+002
1.271166e+003 9.593699e+002 6.314951e+002
1.106783e+003 9.806619e+002 7.259587e+002
7.544944e+002 8.738860e+002 1.479447e+003
1.327997e+003 9.118829e+002 6.407744e+002
1.225501e+003 8.958853e+002 5.412855e+002
1.310059e+003 9.710148e+002 4.478508e+002
1.331971e+003 8.052461e+002 5.186287e+002
1.043097e+003 1.056318e+003 9.030234e+002
9.784344e+002 1.051402e+003 9.262814e+002
1.340285e+003 1.058596e+003 1.007733e+003
1.314072e+003 8.199916e+002 9.773246e+002
1.279408e+003 8.082277e+002 1.032264e+003
1.202272e+003 9.495955e+002 6.812840e+002
1.170845e+003 9.140840e+002 7.114504e+002
1.228098e+003 8.574130e+002 7.250123e+002
1.263308e+003 8.061558e+002 7.754537e+002
1.273599e+003 7.550905e+002 8.512614e+002
1.248855e+003 7.130375e+002 9.484762e+002
1.187839e+003 6.886635e+002 1.063754e+003
1.097210e+003 6.865484e+002 1.180954e+003
1.028075e+003 7.087232e+002 1.277379e+003
9.699410e+002 7.505319e+002 1.360624e+003
9.153426e+002 8.088463e+002 1.439354e+003
8.339521e+002 8.664664e+002 1.481863e+003
7.123774e+002 8.567617e+002 1.429340e+003
7.112299e+002 8.055189e+002 1.358456e+003
7.662310e+002 7.573998e+002 1.284333e+003
8.278382e+002 7.315768e+002 1.179939e+003
8.749070e+002 7.477199e+002 1.077350e+003
9.372347e+002 8.167702e+002 1.010804e+003
9.587982e+002 8.782136e+002 9.772267e+002
9.506107e+002 9.319200e+002 9.418496e+002
9.716978e+002 1.009218e+003 9.248917e+002
'#23
1.164815e+003 8.225407e+002 2.526258e+002
1.155795e+003 7.691049e+002 2.867421e+002
1.208747e+003 8.225304e+002 3.024999e+002
1.119735e+003 7.591203e+002 5.105968e+002
1.007730e+003 8.077524e+002 6.056732e+002
7.039832e+002 9.251558e+002 1.387089e+003
1.190705e+003 7.040613e+002 5.336299e+002
1.084600e+003 6.917978e+002 4.254684e+002
1.177495e+003 7.354465e+002 3.217709e+002
1.163890e+003 5.885170e+002 3.962767e+002
9.328866e+002 9.126058e+002 7.478078e+002
8.944476e+002 9.196031e+002 7.629800e+002
1.265773e+003 8.765153e+002 8.839293e+002
1.194231e+003 6.798829e+002 8.650000e+002
1.155884e+003 6.703781e+002 9.122596e+002
1.095852e+003 7.579310e+002 5.736984e+002
1.078360e+003 7.460325e+002 6.084634e+002
1.124232e+003 6.968273e+002 6.401718e+002
1.141304e+003 6.555577e+002 7.009592e+002
1.121841e+003 6.244276e+002 8.043221e+002
1.055042e+003 6.162774e+002 9.640267e+002
9.865739e+002 6.334460e+002 1.095005e+003
9.397784e+002 6.766022e+002 1.195252e+003
8.979675e+002 7.296915e+002 1.278564e+003
8.706044e+002 7.905260e+002 1.339926e+003
8.260325e+002 8.657789e+002 1.388718e+003
7.576152e+002 9.196588e+002 1.400349e+003
6.553857e+002 8.992482e+002 1.338193e+003
6.441831e+002 8.443983e+002 1.295698e+003
6.829485e+002 7.661132e+002 1.222486e+003
7.341110e+002 7.171403e+002 1.114791e+003
7.713824e+002 7.188934e+002 1.003783e+003
8.328531e+002 7.561971e+002 9.147452e+002
8.538187e+002 8.142521e+002 8.566974e+002
8.692056e+002 8.443270e+002 8.093515e+002
8.855708e+002 8.825841e+002 7.780895e+002
'#24
1.110468e+003 1.074761e+003 3.906929e+002
1.088537e+003 1.137713e+003 4.046131e+002
1.040530e+003 1.076494e+003 4.236163e+002
1.053421e+003 1.178084e+003 6.219864e+002
1.140301e+003 1.167451e+003 7.420059e+002
1.224169e+003 1.149299e+003 1.610294e+003
9.949325e+002 1.221269e+003 6.164001e+002
1.086145e+003 1.263233e+003 5.422348e+002
1.068838e+003 1.157896e+003 4.275576e+002
1.015740e+003 1.326029e+003 4.883485e+002
1.201933e+003 1.082374e+003 9.538622e+002
1.251658e+003 1.085379e+003 9.848134e+002
8.119932e+002 1.068587e+003 9.712451e+002
8.844996e+002 1.252080e+003 9.446024e+002
8.991594e+002 1.254545e+003 1.012498e+003
1.069862e+003 1.188234e+003 6.808126e+002
1.069508e+003 1.206132e+003 7.145815e+002
1.017039e+003 1.250938e+003 7.349564e+002
9.695008e+002 1.299577e+003 7.950421e+002
9.457567e+002 1.338302e+003 8.952697e+002
9.552302e+002 1.357958e+003 1.016191e+003
9.801293e+002 1.363779e+003 1.140683e+003
1.018072e+003 1.350793e+003 1.271717e+003
1.039010e+003 1.314763e+003 1.377275e+003
1.052948e+003 1.261874e+003 1.465379e+003
1.086811e+003 1.195899e+003 1.549653e+003
1.158639e+003 1.146081e+003 1.599052e+003
1.279484e+003 1.193645e+003 1.560163e+003
1.279387e+003 1.253952e+003 1.497142e+003
1.253283e+003 1.307652e+003 1.416789e+003
1.247621e+003 1.354043e+003 1.314776e+003
1.258704e+003 1.370180e+003 1.210833e+003
1.264804e+003 1.336962e+003 1.124437e+003
1.250726e+003 1.277996e+003 1.062040e+003
1.264596e+003 1.208100e+003 1.022560e+003
1.263067e+003 1.148893e+003 9.946999e+002
'#25
1.406767e+003 1.100263e+003 3.581784e+002
1.377537e+003 1.187929e+003 3.951281e+002
1.322142e+003 1.119823e+003 3.548702e+002
1.273802e+003 1.229014e+003 5.902322e+002
1.290461e+003 1.217760e+003 7.264952e+002
9.159873e+002 1.310935e+003 1.646005e+003
1.200987e+003 1.312051e+003 5.568470e+002
1.353282e+003 1.302146e+003 5.232751e+002
1.356357e+003 1.219370e+003 3.869164e+002
1.335041e+003 1.404003e+003 4.474827e+002
1.201098e+003 1.135777e+003 9.410287e+002
1.244099e+003 1.120412e+003 1.030206e+003
8.739735e+002 1.199513e+003 8.341849e+002
9.649552e+002 1.405098e+003 8.100797e+002 
9.618341e+002 1.421452e+003 8.899117e+002
1.276065e+003 1.220451e+003 6.636427e+002
1.246479e+003 1.269831e+003 6.691278e+002
1.178258e+003 1.331460e+003 6.622925e+002
1.122540e+003 1.411134e+003 7.161722e+002
9.965832e+002 1.433954e+003 8.203149e+002
1.019770e+003 1.484981e+003 9.316671e+002
9.993888e+002 1.500602e+003 1.051611e+003
9.606036e+002 1.506295e+003 1.195892e+003
9.182130e+002 1.490764e+003 1.329238e+003
8.529878e+002 1.432594e+003 1.451603e+003
8.204011e+002 1.361726e+003 1.555131e+003
8.642565e+002 1.314182e+003 1.623158e+003
1.001583e+003 1.335358e+003 1.626024e+003
1.071265e+003 1.395012e+003 1.574174e+003
1.136254e+003 1.471553e+003 1.438982e+003
1.165610e+003 1.462906e+003 1.339000e+003
1.211157e+003 1.444624e+003 1.245840e+003
1.239616e+003 1.400106e+003 1.159070e+003
1.245386e+003 1.338983e+003 1.096128e+003
1.257816e+003 1.269574e+003 1.044098e+003
1.253379e+003 1.180218e+003 1.030480e+003
'#26
1.115059e+003 1.124898e+003 4.409712e+002
1.090296e+003 1.223627e+003 4.680210e+002
1.010120e+003 1.147330e+003 4.968692e+002
1.123645e+003 1.274709e+003 7.531590e+002
1.266702e+003 1.258315e+003 8.715862e+002
1.376802e+003 1.427775e+003 1.840644e+003
1.069548e+003 1.326353e+003 7.284710e+002
1.149481e+003 1.351963e+003 6.228321e+002
1.064147e+003 1.242760e+003 4.814430e+002
1.050339e+003 1.443194e+003 5.543344e+002
1.326837e+003 1.186435e+003 1.116598e+003
1.382445e+003 1.190113e+003 1.143466e+003 
8.682363e+002 1.213686e+003 1.217652e+003
9.487316e+002 1.493715e+003 1.148401e+003
1.006020e+003 1.502018e+003 1.199195e+003 
1.192619e+003 1.273148e+003 8.100448e+002
1.188914e+003 1.324802e+003 8.137861e+002
1.107262e+003 1.403549e+003 8.128564e+002
1.050668e+003 1.477571e+003 8.809452e+002
1.020731e+003 1.531882e+003 9.873519e+002
1.030676e+003 1.570020e+003 1.107477e+003
1.070007e+003 1.601635e+003 1.233012e+003
1.112402e+003 1.604483e+003 1.354743e+003
1.144514e+003 1.597302e+003 1.483390e+003
1.174362e+003 1.562371e+003 1.619520e+003
1.207483e+003 1.496240e+003 1.764511e+003
1.292417e+003 1.441447e+003 1.844154e+003
1.456485e+003 1.453715e+003 1.751049e+003
1.469345e+003 1.494366e+003 1.632552e+003
1.431855e+003 1.520925e+003 1.509738e+003
1.420975e+003 1.518930e+003 1.380127e+003
1.433933e+003 1.486448e+003 1.276753e+003
1.408730e+003 1.421043e+003 1.219719e+003
1.407829e+003 1.358118e+003 1.179238e+003
1.398907e+003 1.317978e+003 1.142178e+003
1.387079e+003 1.245953e+003 1.132485e+003
'#27
3.685578e+002 1.164083e+003 8.033341e+002
4.215334e+002 1.185224e+003 8.159487e+002
3.879038e+002 1.142189e+003 8.474754e+002
5.379336e+002 1.087338e+003 8.343057e+002
6.102635e+002 1.031876e+003 7.530835e+002
1.030879e+003 6.226705e+002 6.685954e+002
5.698158e+002 1.107713e+003 8.631818e+002
5.567176e+002 1.173338e+003 8.081830e+002
4.441551e+002 1.187021e+003 8.304134e+002
5.738268e+002 1.234020e+003 8.673334e+002
6.662892e+002 8.803866e+002 6.992213e+002
6.933468e+002 8.644561e+002 6.594333e+002
6.954562e+002 8.227819e+002 9.422492e+002
7.532948e+002 9.268119e+002 9.320732e+002
7.959844e+002 8.982701e+002 9.152336e+002
5.856013e+002 1.066165e+003 8.261413e+002
6.325207e+002 1.059677e+003 8.084131e+002
6.717709e+002 1.068421e+003 8.523822e+002
7.220319e+002 1.057762e+003 8.808367e+002
7.789727e+002 1.033144e+003 8.942582e+002
8.379164e+002 9.923226e+002 8.940505e+002
9.077127e+002 9.333438e+002 8.680067e+002
9.632560e+002 8.709943e+002 8.379588e+002
9.972098e+002 8.008301e+002 8.153425e+002
1.015593e+003 7.297864e+002 7.967489e+002
1.020296e+003 6.590570e+002 7.635834e+002
1.027925e+003 6.221058e+002 7.127885e+002
1.029486e+003 6.766945e+002 6.266097e+002
1.036161e+003 7.401986e+002 6.265408e+002
1.014013e+003 8.077172e+002 6.589018e+002
9.783881e+002 8.740990e+002 6.653359e+002
9.166279e+002 9.145884e+002 6.644127e+002
8.496017e+002 9.237654e+002 6.806530e+002
7.902955e+002 9.222307e+002 6.802692e+002
7.480035e+002 9.096185e+002 6.689161e+002
7.190036e+002 8.886258e+002 6.641341e+002
'#28
6.765786e+002 5.900020e+002 1.657668e+002
7.122309e+002 6.108512e+002 1.889681e+002
6.687684e+002 5.992687e+002 2.060867e+002
7.205328e+002 6.502675e+002 3.289075e+002
7.410398e+002 5.805674e+002 3.935571e+002
7.705972e+002 6.266185e+002 8.385323e+002
7.277943e+002 6.856041e+002 3.166055e+002
7.638698e+002 6.396359e+002 2.848215e+002
7.341671e+002 6.257417e+002 2.070558e+002
7.956791e+002 6.956021e+002 2.504101e+002
6.714281e+002 5.515767e+002 5.186467e+002
6.829036e+002 5.324344e+002 5.488804e+002
5.987667e+002 7.155814e+002 5.265470e+002
6.871093e+002 7.434154e+002 5.287396e+002
6.691672e+002 7.343329e+002 5.782811e+002
7.363750e+002 6.197533e+002 3.590645e+002
7.524716e+002 6.271249e+002 3.841187e+002
7.561444e+002 6.705362e+002 3.898560e+002
7.604518e+002 7.137614e+002 4.159771e+002
7.612047e+002 7.492767e+002 4.704977e+002
7.622775e+002 7.638329e+002 5.354335e+002
7.637845e+002 7.627509e+002 5.989127e+002
7.655968e+002 7.521246e+002 6.630109e+002
7.585194e+002 7.402659e+002 7.248973e+002
7.427720e+002 7.221740e+002 7.750677e+002
7.333367e+002 6.885068e+002 8.140405e+002
7.448027e+002 6.531069e+002 8.382957e+002
8.127703e+002 6.055897e+002 7.977137e+002
8.407210e+002 6.086403e+002 7.565922e+002
8.374552e+002 6.138543e+002 7.095711e+002
8.265143e+002 6.076884e+002 6.633693e+002
8.058386e+002 6.019365e+002 6.245286e+002
7.811594e+002 5.976675e+002 5.918248e+002
7.604902e+002 5.881943e+002 5.685832e+002
7.415052e+002 5.596993e+002 5.523255e+002
7.092241e+002 5.441759e+002 5.500634e+002
'#29
5.493971e+002 1.684824e+003 1.849202e+003
5.966164e+002 1.797465e+003 1.869511e+003
6.251379e+002 1.679078e+003 1.925162e+003
8.538156e+002 1.848117e+003 1.902277e+003
9.793291e+002 1.818720e+003 1.693103e+003
2.474766e+003 1.929720e+003 1.325713e+003
8.315119e+002 1.918462e+003 1.899679e+003
7.734006e+002 2.000849e+003 1.832460e+003
6.426859e+002 1.876283e+003 1.880573e+003
7.134282e+002 2.055385e+003 1.906464e+003
1.180136e+003 1.678074e+003 1.601800e+003
1.215248e+003 1.682186e+003 1.525977e+003
1.305233e+003 1.694095e+003 2.133202e+003
1.224203e+003 2.084446e+003 2.064791e+003
1.270564e+003 2.064798e+003 2.016259e+003
9.207670e+002 1.836367e+003 1.798025e+003
9.646021e+002 1.897214e+003 1.803497e+003
1.005752e+003 1.992133e+003 1.900648e+003
1.123508e+003 2.095809e+003 1.968147e+003
1.288602e+003 2.182513e+003 1.988242e+003
1.490471e+003 2.241357e+003 1.970354e+003
1.698137e+003 2.267519e+003 1.913606e+003
1.917607e+003 2.251483e+003 1.831799e+003
2.109136e+003 2.202438e+003 1.758601e+003
2.272550e+003 2.117438e+003 1.689137e+003
2.409330e+003 2.004469e+003 1.607512e+003
2.480740e+003 1.915906e+003 1.448646e+003
2.382952e+003 2.000363e+003 1.241851e+003
2.273313e+003 2.106501e+003 1.228942e+003
2.108227e+003 2.183477e+003 1.307057e+003
1.923989e+003 2.233549e+003 1.380388e+003
1.698563e+003 2.255776e+003 1.436583e+003
1.498723e+003 2.205740e+003 1.486923e+003
1.372983e+003 2.087644e+003 1.497809e+003
1.300001e+003 1.953033e+003 1.488565e+003
1.239753e+003 1.798230e+003 1.509315e+003
'#30
5.386335e+002 1.819132e+003 1.834327e+003
5.936748e+002 1.974665e+003 1.874282e+003
5.949592e+002 1.826984e+003 1.981128e+003
8.688235e+002 1.987646e+003 1.977690e+003
1.017096e+003 1.936660e+003 1.789839e+003
2.552349e+003 2.021011e+003 1.516198e+003
8.776715e+002 2.044525e+003 1.968945e+003
8.025389e+002 2.164759e+003 1.868714e+003
6.721590e+002 2.074967e+003 1.912553e+003
7.361466e+002 2.246442e+003 1.924844e+003
1.280585e+003 1.814263e+003 1.703300e+003
1.318981e+003 1.818351e+003 1.560721e+003
1.404155e+003 1.795765e+003 2.291417e+003
1.375738e+003 2.287376e+003 2.135642e+003
1.422389e+003 2.232065e+003 2.165972e+003
9.407677e+002 1.970718e+003 1.888510e+003
9.898298e+002 2.010429e+003 1.882044e+003
1.064931e+003 2.138847e+003 1.981495e+003
1.224773e+003 2.265520e+003 2.042031e+003
1.411424e+003 2.361094e+003 2.043442e+003
1.597576e+003 2.418717e+003 2.011186e+003
1.802138e+003 2.442697e+003 1.960030e+003
2.018265e+003 2.426042e+003 1.898498e+003
2.213839e+003 2.362152e+003 1.852157e+003
2.384713e+003 2.265136e+003 1.803065e+003
2.511113e+003 2.125316e+003 1.726771e+003
2.562987e+003 2.030185e+003 1.605800e+003
2.457167e+003 2.066181e+003 1.386342e+003
2.316611e+003 2.171123e+003 1.388332e+003
2.151485e+003 2.278039e+003 1.409011e+003
1.965191e+003 2.360800e+003 1.415182e+003
1.739585e+003 2.369923e+003 1.458594e+003
1.544870e+003 2.247493e+003 1.519224e+003
1.442133e+003 2.088610e+003 1.533640e+003
1.383299e+003 1.995553e+003 1.534019e+003
1.337985e+003 1.904097e+003 1.552377e+003
'#31
4.799550e+002 1.756086e+003 2.025137e+003
5.664959e+002 1.943220e+003 2.076906e+003
5.837585e+002 1.754213e+003 2.143507e+003
8.310502e+002 1.935474e+003 2.102610e+003
9.355974e+002 1.916032e+003 1.898221e+003
2.459954e+003 1.981814e+003 1.304836e+003
8.315590e+002 2.011842e+003 2.080297e+003
7.435530e+002 2.126473e+003 2.022142e+003
6.106024e+002 1.972383e+003 2.077273e+003
6.716346e+002 2.190824e+003 2.099741e+003
1.180346e+003 1.751536e+003 1.791387e+003
1.180959e+003 1.736560e+003 1.678506e+003
1.365731e+003 1.728540e+003 2.347735e+003
1.425923e+003 2.213151e+003 2.252709e+003
1.435197e+003 2.162167e+003 2.181667e+003
8.857776e+002 1.930634e+003 2.000600e+003
9.428557e+002 2.015630e+003 2.005280e+003
1.016418e+003 2.126921e+003 2.112901e+003
1.164530e+003 2.227901e+003 2.185383e+003
1.363600e+003 2.310305e+003 2.175675e+003
1.551776e+003 2.372065e+003 2.131115e+003
1.772229e+003 2.401020e+003 2.066454e+003
1.982662e+003 2.392998e+003 1.963829e+003
2.179569e+003 2.330242e+003 1.849206e+003
2.369694e+003 2.214493e+003 1.744734e+003
2.489593e+003 2.048465e+003 1.599301e+003
2.497952e+003 1.959429e+003 1.410961e+003
2.354628e+003 2.034294e+003 1.192340e+003
2.188969e+003 2.168904e+003 1.148860e+003
2.027999e+003 2.276897e+003 1.226601e+003
1.856798e+003 2.340508e+003 1.351247e+003
1.639916e+003 2.383694e+003 1.446563e+003
1.437837e+003 2.244476e+003 1.524649e+003
1.326771e+003 2.078517e+003 1.516662e+003
1.254196e+003 1.941786e+003 1.554614e+003
1.199901e+003 1.825203e+003 1.648483e+003
'#32
4.745369e+002 1.549165e+003 1.893533e+003
5.235291e+002 1.697661e+003 1.934141e+003
5.861600e+002 1.558078e+003 2.032832e+003
7.786934e+002 1.761093e+003 1.961125e+003
9.065939e+002 1.752780e+003 1.769095e+003
2.469129e+003 1.828565e+003 1.230946e+003
7.856136e+002 1.819723e+003 1.943368e+003
6.486923e+002 1.915061e+003 1.884638e+003
5.663504e+002 1.789963e+003 1.940623e+003
5.915363e+002 1.988402e+003 1.947520e+003
1.240531e+003 1.668279e+003 1.626360e+003
1.314021e+003 1.661805e+003 1.462725e+003
1.279830e+003 1.648925e+003 2.221919e+003
1.217273e+003 2.052802e+003 2.106421e+003
1.293503e+003 2.050537e+003 2.048911e+003
8.420856e+002 1.766631e+003 1.876882e+003
8.714242e+002 1.844829e+003 1.905854e+003
9.426115e+002 1.970465e+003 2.010970e+003
1.077858e+003 2.086527e+003 2.045499e+003
1.245735e+003 2.183486e+003 2.036983e+003
1.428190e+003 2.264440e+003 1.982777e+003
1.622133e+003 2.311063e+003 1.904896e+003
1.835851e+003 2.318878e+003 1.812512e+003
2.044815e+003 2.266335e+003 1.732623e+003
2.256686e+003 2.142935e+003 1.647773e+003
2.437540e+003 1.964041e+003 1.536635e+003
2.498229e+003 1.837063e+003 1.357502e+003
2.377428e+003 1.879774e+003 1.135656e+003
2.278907e+003 1.972823e+003 1.101747e+003
2.159746e+003 2.081753e+003 1.128104e+003
2.004562e+003 2.141457e+003 1.198227e+003
1.839546e+003 2.197361e+003 1.245703e+003
1.654701e+003 2.203753e+003 1.297663e+003
1.495182e+003 2.136253e+003 1.409572e+003
1.366435e+003 1.974207e+003 1.474894e+003
1.331382e+003 1.798906e+003 1.441241e+003
'#33
5.916754e+002 1.820028e+003 1.792637e+003
6.683212e+002 1.976275e+003 1.839676e+003
7.191074e+002 1.812153e+003 1.897430e+003
9.483312e+002 2.018069e+003 1.837085e+003
1.024177e+003 1.963878e+003 1.692857e+003
2.435388e+003 1.926507e+003 1.326316e+003
9.452302e+002 2.072354e+003 1.815168e+003
8.632975e+002 2.155214e+003 1.766410e+003
7.128240e+002 2.045908e+003 1.855758e+003
8.342557e+002 2.244423e+003 1.853322e+003
1.257338e+003 1.770927e+003 1.587862e+003
1.293674e+003 1.751075e+003 1.470892e+003
1.489910e+003 1.805441e+003 2.130386e+003
1.382592e+003 2.229560e+003 2.003257e+003
1.455725e+003 2.190723e+003 1.932893e+003
9.835428e+002 1.990518e+003 1.769922e+003
1.023636e+003 2.075814e+003 1.786609e+003
1.120730e+003 2.180539e+003 1.863841e+003
1.279993e+003 2.257251e+003 1.908993e+003
1.468883e+003 2.315860e+003 1.906256e+003
1.664959e+003 2.347834e+003 1.862786e+003
1.855488e+003 2.343425e+003 1.806714e+003
2.050486e+003 2.309418e+003 1.741193e+003
2.210739e+003 2.232473e+003 1.680710e+003
2.339916e+003 2.127309e+003 1.623319e+003
2.421922e+003 1.991515e+003 1.539031e+003
2.446137e+003 1.916177e+003 1.414102e+003
2.386750e+003 1.985757e+003 1.222297e+003
2.292747e+003 2.065248e+003 1.184455e+003
2.151687e+003 2.160688e+003 1.216504e+003
1.976292e+003 2.255563e+003 1.281492e+003
1.785035e+003 2.304186e+003 1.304042e+003
1.598414e+003 2.244212e+003 1.361415e+003
1.470219e+003 2.136064e+003 1.389403e+003
1.388371e+003 1.992383e+003 1.394019e+003
1.319571e+003 1.854386e+003 1.439765e+003
'#34
5.606381e+002 1.815869e+003 2.073563e+003
6.297302e+002 1.986042e+003 2.084141e+003
6.909257e+002 1.822125e+003 2.201750e+003
9.186532e+002 2.027502e+003 2.123522e+003
1.058792e+003 2.005815e+003 1.913439e+003
2.772875e+003 2.173945e+003 1.565546e+003
9.284733e+002 2.102231e+003 2.128996e+003
8.538300e+002 2.223029e+003 2.022375e+003
6.677082e+002 2.072784e+003 2.111242e+003
7.835190e+002 2.282664e+003 2.100951e+003
1.316660e+003 1.822267e+003 1.779979e+003
1.343382e+003 1.808716e+003 1.707267e+003
1.495102e+003 1.866929e+003 2.425948e+003
1.381705e+003 2.321951e+003 2.284960e+003
1.436380e+003 2.285776e+003 2.264633e+003
9.918715e+002 2.023874e+003 2.040020e+003
1.068591e+003 2.105784e+003 2.046965e+003
1.158114e+003 2.226195e+003 2.134664e+003
1.318183e+003 2.331358e+003 2.191583e+003
1.555652e+003 2.455959e+003 2.165121e+003
1.811804e+003 2.538878e+003 2.115584e+003
2.075789e+003 2.557735e+003 2.060927e+003
2.306139e+003 2.516818e+003 2.004181e+003
2.499790e+003 2.455319e+003 1.934062e+003
2.650322e+003 2.365560e+003 1.878405e+003
2.744468e+003 2.266132e+003 1.800704e+003
2.788307e+003 2.175479e+003 1.668991e+003
2.656140e+003 2.218507e+003 1.405774e+003
2.443090e+003 2.333892e+003 1.403398e+003
2.240269e+003 2.437637e+003 1.479834e+003
2.051967e+003 2.499571e+003 1.507984e+003
1.881202e+003 2.509626e+003 1.546894e+003
1.705836e+003 2.456217e+003 1.581366e+003
1.584264e+003 2.252614e+003 1.574357e+003
1.453098e+003 2.104377e+003 1.636394e+003
1.366272e+003 1.934246e+003 1.694207e+003
'#35
6.784382e+002 1.710580e+003 1.655014e+003
7.347959e+002 1.820054e+003 1.680895e+003
7.456848e+002 1.714155e+003 1.780060e+003
9.550139e+002 1.879497e+003 1.783812e+003
1.115118e+003 1.855940e+003 1.652793e+003
2.638193e+003 1.733760e+003 1.379136e+003
9.662658e+002 1.934997e+003 1.765172e+003
9.140361e+002 1.993166e+003 1.687766e+003
7.845004e+002 1.906595e+003 1.703476e+003
8.232128e+002 2.063875e+003 1.728311e+003
1.382274e+003 1.678024e+003 1.584761e+003
1.438972e+003 1.659825e+003 1.463669e+003
1.456906e+003 1.698637e+003 2.100684e+003
1.530503e+003 2.113209e+003 2.017566e+003
1.582090e+003 2.058488e+003 1.936330e+003
1.038702e+003 1.867335e+003 1.725930e+003
1.098580e+003 1.956035e+003 1.760455e+003
1.181234e+003 2.053384e+003 1.861436e+003
1.347926e+003 2.137830e+003 1.926516e+003
1.567073e+003 2.195859e+003 1.943176e+003
1.773953e+003 2.221686e+003 1.915819e+003
1.972123e+003 2.213728e+003 1.854483e+003
2.200651e+003 2.160236e+003 1.762783e+003
2.382401e+003 2.074684e+003 1.698550e+003
2.522715e+003 1.954673e+003 1.658738e+003
2.623016e+003 1.825238e+003 1.597822e+003
2.647536e+003 1.737466e+003 1.483673e+003
2.543220e+003 1.778141e+003 1.260748e+003
2.425979e+003 1.891855e+003 1.198032e+003
2.256958e+003 2.016798e+003 1.261804e+003
2.073210e+003 2.136279e+003 1.312637e+003
1.886415e+003 2.164971e+003 1.353251e+003
1.708867e+003 2.064405e+003 1.389014e+003
1.596055e+003 1.925344e+003 1.398700e+003
1.527264e+003 1.803481e+003 1.399150e+003
1.462753e+003 1.727287e+003 1.438625e+003
'#36
6.751857e+002 1.668922e+003 1.792771e+003
7.170277e+002 1.795513e+003 1.817577e+003
7.723375e+002 1.687866e+003 1.905279e+003
9.689938e+002 1.845853e+003 1.880906e+003
1.096891e+003 1.837142e+003 1.719052e+003
2.536950e+003 1.888603e+003 1.325344e+003
9.750558e+002 1.901948e+003 1.851083e+003
8.460181e+002 1.998330e+003 1.761885e+003
7.402757e+002 1.869233e+003 1.825713e+003
7.939091e+002 2.044272e+003 1.831687e+003
1.354919e+003 1.724707e+003 1.572689e+003
1.389220e+003 1.718427e+003 1.489674e+003
1.467739e+003 1.776375e+003 2.132073e+003
1.448016e+003 2.133073e+003 1.980694e+003
1.477912e+003 2.068755e+003 1.993295e+003
1.033069e+003 1.844631e+003 1.811313e+003
1.092261e+003 1.914560e+003 1.819209e+003
1.160017e+003 2.014346e+003 1.891605e+003
1.303942e+003 2.116120e+003 1.929011e+003
1.490700e+003 2.192161e+003 1.924635e+003
1.679081e+003 2.234201e+003 1.884826e+003
1.859744e+003 2.246770e+003 1.827503e+003
2.061386e+003 2.225657e+003 1.756129e+003
2.242483e+003 2.179498e+003 1.696032e+003
2.402958e+003 2.087379e+003 1.637004e+003
2.527119e+003 1.954365e+003 1.560124e+003
2.568660e+003 1.881670e+003 1.425430e+003
2.404480e+003 1.995187e+003 1.210206e+003
2.291069e+003 2.062162e+003 1.195244e+003
2.145573e+003 2.120482e+003 1.242449e+003
1.959421e+003 2.176997e+003 1.280004e+003
1.760945e+003 2.190510e+003 1.321260e+003
1.615182e+003 2.146286e+003 1.369477e+003
1.532008e+003 2.042020e+003 1.402788e+003
1.453223e+003 1.929420e+003 1.433048e+003
1.394260e+003 1.811808e+003 1.479209e+003
'#37
6.745939e+002 1.714299e+003 1.899523e+003
7.235788e+002 1.869998e+003 1.936643e+003
7.372953e+002 1.738005e+003 2.027566e+003
9.255665e+002 1.909971e+003 2.001826e+003
1.003647e+003 1.876288e+003 1.820210e+003
2.426762e+003 1.957834e+003 1.418401e+003
9.106193e+002 1.961498e+003 1.973537e+003
8.537839e+002 2.025619e+003 1.896983e+003
7.379097e+002 1.907109e+003 1.950526e+003
7.949775e+002 2.112859e+003 1.956536e+003
1.244641e+003 1.749561e+003 1.677037e+003
1.256314e+003 1.744653e+003 1.587148e+003
1.372925e+003 1.783779e+003 2.240632e+003
1.372919e+003 2.137663e+003 2.132920e+003
1.413053e+003 2.101876e+003 2.114847e+003
9.566631e+002 1.887800e+003 1.911857e+003
1.021097e+003 1.976332e+003 1.957870e+003
1.133012e+003 2.087612e+003 2.053201e+003
1.293554e+003 2.178761e+003 2.065217e+003
1.478824e+003 2.242557e+003 2.041630e+003
1.663823e+003 2.270617e+003 1.998983e+003
1.834616e+003 2.267968e+003 1.931328e+003
2.014175e+003 2.243785e+003 1.850521e+003
2.171408e+003 2.190110e+003 1.789340e+003
2.300593e+003 2.108960e+003 1.727228e+003
2.393315e+003 2.002683e+003 1.650484e+003
2.440654e+003 1.937856e+003 1.521977e+003
2.334993e+003 2.043510e+003 1.336806e+003
2.209739e+003 2.168842e+003 1.316956e+003
2.039834e+003 2.252945e+003 1.404265e+003
1.856464e+003 2.292943e+003 1.463889e+003
1.679022e+003 2.292059e+003 1.497154e+003
1.542451e+003 2.242510e+003 1.524502e+003
1.473516e+003 2.143176e+003 1.530174e+003
1.376078e+003 2.012471e+003 1.538776e+003
1.261847e+003 1.860510e+003 1.594172e+003
'#38
7.575527e+002 1.667995e+003 1.764720e+003
8.002351e+002 1.792501e+003 1.790846e+003
8.349586e+002 1.683931e+003 1.873716e+003
1.001037e+003 1.842696e+003 1.845137e+003
1.095448e+003 1.825709e+003 1.676079e+003
2.371492e+003 1.899034e+003 1.364930e+003
1.021372e+003 1.904499e+003 1.822663e+003
9.406117e+002 1.955061e+003 1.753488e+003
8.255070e+002 1.836081e+003 1.812156e+003
8.746164e+002 2.000655e+003 1.819240e+003
1.328989e+003 1.720440e+003 1.576647e+003
1.347823e+003 1.714179e+003 1.508373e+003
1.429782e+003 1.738116e+003 2.049204e+003
1.365632e+003 2.061711e+003 1.936238e+003
1.419644e+003 2.037341e+003 1.939528e+003
1.043521e+003 1.833224e+003 1.761698e+003
1.096102e+003 1.896864e+003 1.777971e+003
1.163644e+003 1.987348e+003 1.860668e+003
1.287080e+003 2.073213e+003 1.888933e+003
1.462560e+003 2.141418e+003 1.861613e+003
1.628481e+003 2.185206e+003 1.818764e+003
1.785436e+003 2.202470e+003 1.770420e+003
1.963477e+003 2.183664e+003 1.710074e+003
2.111734e+003 2.128628e+003 1.657213e+003
2.229468e+003 2.047612e+003 1.617631e+003
2.338463e+003 1.948963e+003 1.549372e+003
2.382616e+003 1.891887e+003 1.436858e+003
2.297621e+003 1.961087e+003 1.270833e+003
2.191237e+003 2.050848e+003 1.239008e+003
2.066560e+003 2.126709e+003 1.269136e+003
1.891747e+003 2.168259e+003 1.354552e+003
1.731132e+003 2.170993e+003 1.389391e+003
1.607965e+003 2.146168e+003 1.448999e+003
1.504746e+003 2.051198e+003 1.491631e+003
1.416847e+003 1.936811e+003 1.487888e+003
1.357227e+003 1.802809e+003 1.501113e+003
'#39
7.042620e+002 1.629636e+003 2.020338e+003
7.160533e+002 1.805411e+003 2.059382e+003
7.661490e+002 1.661920e+003 2.186970e+003
9.781559e+002 1.889997e+003 2.164289e+003
1.103439e+003 1.865034e+003 2.023793e+003
2.617790e+003 2.033233e+003 1.778688e+003
9.692039e+002 1.948653e+003 2.151384e+003
8.604578e+002 2.038880e+003 2.023066e+003
7.430515e+002 1.905014e+003 2.107171e+003
7.551636e+002 2.122140e+003 2.095777e+003
1.399138e+003 1.743298e+003 1.902901e+003
1.439200e+003 1.738715e+003 1.773988e+003
1.494547e+003 1.794887e+003 2.465591e+003
1.444550e+003 2.273513e+003 2.368283e+003
1.498568e+003 2.210680e+003 2.354628e+003
1.033487e+003 1.879798e+003 2.094649e+003
1.072294e+003 1.737093e+003 2.450929e+003
1.153549e+003 2.134793e+003 2.242710e+003
1.287474e+003 2.255402e+003 2.284824e+003
1.475995e+003 2.356651e+003 2.290869e+003
1.648703e+003 2.412317e+003 2.260008e+003
1.813823e+003 2.442143e+003 2.197005e+003
1.990503e+003 2.448817e+003 2.115256e+003
2.190350e+003 2.415357e+003 2.033175e+003
2.370364e+003 2.344988e+003 1.983133e+003
2.509624e+003 2.233586e+003 1.957993e+003
2.601240e+003 2.060665e+003 1.906396e+003
2.490058e+003 2.111054e+003 1.631504e+003
2.322712e+003 2.194620e+003 1.622106e+003
2.123296e+003 2.252024e+003 1.638339e+003
1.936420e+003 2.281271e+003 1.649497e+003
1.791681e+003 2.279823e+003 1.671773e+003
1.663171e+003 2.169969e+003 1.719473e+003
1.559579e+003 2.041231e+003 1.704402e+003
1.484217e+003 1.940344e+003 1.714557e+003
1.444621e+003 1.830198e+003 1.755969e+003
'#40
6.205953e+002 1.703096e+003 2.085126e+003
6.889976e+002 1.861150e+003 2.108260e+003
6.988185e+002 1.726229e+003 2.212600e+003
9.355463e+002 1.914125e+003 2.130678e+003
1.018546e+003 1.873750e+003 1.944973e+003
2.252278e+003 1.789796e+003 1.473635e+003
9.478503e+002 1.969055e+003 2.117302e+003
8.681450e+002 2.041943e+003 2.025661e+003
7.365667e+002 1.928456e+003 2.109292e+003
8.192032e+002 2.135844e+003 2.110424e+003
1.216863e+003 1.715914e+003 1.844208e+003
1.237033e+003 1.711572e+003 1.748647e+003
1.421872e+003 1.736399e+003 2.386995e+003
1.461382e+003 2.156002e+003 2.190508e+003
1.467915e+003 2.091836e+003 2.178529e+003
9.825605e+002 1.908921e+003 2.063125e+003
1.041574e+003 1.964115e+003 2.052568e+003
1.106789e+003 2.056657e+003 2.135577e+003
1.221089e+003 2.127938e+003 2.172688e+003
1.356605e+003 2.187719e+003 2.162136e+003
1.509243e+003 2.227849e+003 2.125709e+003
1.705927e+003 2.244345e+003 2.039223e+003
1.899084e+003 2.220023e+003 1.944734e+003
2.059696e+003 2.162217e+003 1.851882e+003
2.193333e+003 2.072877e+003 1.777364e+003
2.290695e+003 1.939274e+003 1.700547e+003
2.283921e+003 1.804096e+003 1.571661e+003
2.137220e+003 1.850896e+003 1.352875e+003
2.013095e+003 2.006887e+003 1.353861e+003
1.892202e+003 2.148482e+003 1.414462e+003
1.742125e+003 2.227651e+003 1.458763e+003
1.582454e+003 2.230277e+003 1.528647e+003
1.455638e+003 2.137184e+003 1.596014e+003
1.357862e+003 1.989729e+003 1.623355e+003
1.273030e+003 1.894807e+003 1.671720e+003
1.239370e+003 1.791721e+003 1.733949e+003
'#6
1.723864e+003 1.687539e+003 3.526079e+002
1.896982e+003 1.619865e+003 4.040696e+002
1.720562e+003 1.652939e+003 4.651186e+002
1.987760e+003 1.828565e+003 9.196160e+002
2.020559e+003 1.593305e+003 1.363854e+003
2.152303e+003 1.738086e+003 3.036799e+003
2.099006e+003 1.825225e+003 9.224492e+002
2.210378e+003 1.695605e+003 7.397255e+002
1.966729e+003 1.776774e+003 4.741354e+002
2.365427e+003 1.944432e+003 6.735900e+002
1.684407e+003 1.524647e+003 1.749574e+003
1.672853e+003 1.429138e+003 1.785770e+003
1.739785e+003 2.486654e+003 1.936605e+003
2.681875e+003 2.258108e+003 2.230205e+003
2.415050e+003 2.204502e+003 2.663568e+003
2.023761e+003 1.751689e+003 1.146108e+003
2.116549e+003 1.732787e+003 1.184009e+003
2.289819e+003 1.893714e+003 1.110896e+003
2.496754e+003 2.011927e+003 1.175664e+003
2.657734e+003 2.101637e+003 1.335478e+003
2.753949e+003 2.210419e+003 1.534350e+003
2.824607e+003 2.227572e+003 1.830524e+003
2.792140e+003 2.204116e+003 2.178728e+003
2.686324e+003 2.186577e+003 2.509971e+003
2.546753e+003 2.136981e+003 2.769299e+003
2.342903e+003 2.063737e+003 2.969590e+003
2.176463e+003 1.889723e+003 3.053013e+003
2.265003e+003 1.594955e+003 2.977427e+003
2.455715e+003 1.585625e+003 2.874321e+003
2.614071e+003 1.677366e+003 2.646843e+003
2.662447e+003 1.654924e+003 2.380494e+003
2.570869e+003 1.633538e+003 2.173924e+003
2.409006e+003 1.620349e+003 2.028832e+003
2.227233e+003 1.540590e+003 1.893879e+003
1.998614e+003 1.481412e+003 1.777162e+003
1.791943e+003 1.427280e+003 1.790367e+003
'#7
1.730062e+003 1.573782e+003 2.983007e+002
1.865139e+003 1.516546e+003 3.357587e+002
1.731166e+003 1.527913e+003 3.947501e+002
1.998053e+003 1.787244e+003 7.416147e+002
1.908808e+003 1.547349e+003 1.357007e+003
1.781985e+003 1.838415e+003 2.979052e+003
2.131601e+003 1.823890e+003 7.660378e+002
2.182879e+003 1.674114e+003 6.509846e+002
1.989804e+003 1.726498e+003 3.919651e+002
2.242807e+003 1.830279e+003 4.797346e+002
1.700902e+003 1.677411e+003 1.444637e+003
1.693763e+003 1.617386e+003 1.484614e+003
1.707071e+003 2.526726e+003 1.566984e+003
2.308779e+003 2.397375e+003 2.128226e+003
2.101981e+003 2.315215e+003 2.510793e+003
2.027285e+003 1.668000e+003 1.070521e+003
2.041649e+003 1.574936e+003 1.215661e+003
2.181090e+003 1.685917e+003 1.073960e+003
2.353381e+003 1.872403e+003 1.029988e+003
2.524999e+003 2.114984e+003 1.126355e+003
2.634030e+003 2.254969e+003 1.371077e+003
2.635079e+003 2.331952e+003 1.697927e+003
2.535283e+003 2.280370e+003 2.137574e+003
2.383791e+003 2.201604e+003 2.498946e+003
2.163539e+003 2.166001e+003 2.744693e+003
1.952552e+003 2.123515e+003 2.915917e+003
1.784890e+003 1.977093e+003 2.983218e+003
1.901285e+003 1.680738e+003 2.925861e+003
2.025870e+003 1.678081e+003 2.845681e+003
2.148285e+003 1.762280e+003 2.730269e+003
2.253301e+003 1.916116e+003 2.466270e+003
2.330919e+003 1.926679e+003 2.206145e+003
2.260297e+003 1.854421e+003 1.990032e+003
2.101362e+003 1.731210e+003 1.780830e+003
2.026521e+003 1.689925e+003 1.567454e+003
1.830181e+003 1.633776e+003 1.504342e+003
'#8
1.771219e+003 1.633821e+003 1.342729e+002
1.923012e+003 1.573025e+003 1.953416e+002
1.774223e+003 1.616944e+003 2.654047e+002
2.035029e+003 1.946409e+003 6.472510e+002
2.059377e+003 1.642173e+003 1.243479e+003
1.940526e+003 1.629606e+003 3.081349e+003
2.163705e+003 1.959862e+003 6.756250e+002
2.263579e+003 1.770575e+003 4.690205e+002
2.014721e+003 1.790422e+003 1.993890e+002
2.487958e+003 1.982389e+003 3.890363e+002
1.732697e+003 1.560156e+003 1.516407e+003
1.742811e+003 1.482431e+003 1.554215e+003
1.698337e+003 2.505927e+003 1.535740e+003
2.640605e+003 2.434650e+003 2.140220e+003
2.397152e+003 2.286541e+003 2.585571e+003
2.062666e+003 1.855160e+003 9.396310e+002
2.154847e+003 1.737052e+003 1.059675e+003
2.300956e+003 1.891391e+003 9.219171e+002
2.515482e+003 2.044317e+003 9.293185e+002
2.696426e+003 2.159364e+003 1.064932e+003
2.809150e+003 2.279116e+003 1.209315e+003
2.885165e+003 2.329219e+003 1.555208e+003
2.859089e+003 2.317780e+003 2.025985e+003
2.736318e+003 2.223381e+003 2.450720e+003
2.508778e+003 2.117602e+003 2.792005e+003
2.214373e+003 1.985524e+003 3.036854e+003
1.988894e+003 1.799185e+003 3.120281e+003
2.078340e+003 1.485836e+003 2.966663e+003
2.299739e+003 1.504161e+003 2.789904e+003
2.428314e+003 1.606881e+003 2.497258e+003
2.476106e+003 1.614742e+003 2.225020e+003
2.391322e+003 1.597619e+003 2.004627e+003
2.239002e+003 1.534057e+003 1.838421e+003
2.177978e+003 1.565779e+003 1.655602e+003
2.045915e+003 1.498738e+003 1.600091e+003
1.873823e+003 1.470683e+003 1.577787e+003
'#9
1.691668e+003 1.698345e+003 1.101750e+002
1.823236e+003 1.613018e+003 1.372120e+002
1.677035e+003 1.650766e+003 2.386223e+002
2.034877e+003 1.858516e+003 6.479699e+002
1.993580e+003 1.648398e+003 1.107475e+003
2.084749e+003 1.606324e+003 2.938040e+003
2.157987e+003 1.897042e+003 6.769904e+002
2.153520e+003 1.787379e+003 4.742721e+002
1.969487e+003 1.797730e+003 2.222039e+002
2.403576e+003 1.910757e+003 4.228354e+002
1.649237e+003 1.549865e+003 1.510444e+003
1.638069e+003 1.500596e+003 1.516325e+003
1.715214e+003 2.577487e+003 1.618451e+003
2.539766e+003 2.434195e+003 2.047718e+003
2.344331e+003 2.356265e+003 2.385424e+003
2.091613e+003 1.800842e+003 8.807223e+002
2.116284e+003 1.757278e+003 9.112574e+002
2.313019e+003 1.931429e+003 8.674640e+002
2.523334e+003 2.096603e+003 9.864700e+002
2.675625e+003 2.233304e+003 1.196764e+003
2.748323e+003 2.304145e+003 1.457304e+003
2.757583e+003 2.332260e+003 1.720387e+003
2.711312e+003 2.321384e+003 2.038769e+003
2.616566e+003 2.296249e+003 2.303968e+003
2.469925e+003 2.195028e+003 2.558521e+003
2.240226e+003 2.036342e+003 2.827531e+003
2.057644e+003 1.789642e+003 2.936504e+003
2.273887e+003 1.530698e+003 2.821157e+003
2.440522e+003 1.621649e+003 2.666857e+003
2.558788e+003 1.702220e+003 2.452773e+003
2.632110e+003 1.697871e+003 2.194692e+003
2.558240e+003 1.632006e+003 1.973428e+003
2.392902e+003 1.541522e+003 1.863031e+003
2.244557e+003 1.491920e+003 1.761781e+003
2.115730e+003 1.474659e+003 1.621248e+003
1.849041e+003 1.473645e+003 1.523977e+003
'#10
1.776868e+003 1.675628e+003 4.172015e+002
1.964274e+003 1.634742e+003 4.693436e+002
1.773428e+003 1.620608e+003 5.203998e+002
2.056473e+003 1.779520e+003 1.012648e+003
2.068069e+003 1.624277e+003 1.422270e+003
1.823849e+003 1.444258e+003 2.983034e+003
2.152806e+003 1.872782e+003 1.037027e+003
2.180530e+003 1.736834e+003 7.920891e+002
2.043966e+003 1.803586e+003 5.109216e+002
2.473117e+003 1.945630e+003 7.551373e+002
1.761940e+003 1.645698e+003 1.600677e+003
1.764092e+003 1.587431e+003 1.618385e+003
1.723898e+003 2.499199e+003 1.867317e+003
2.480015e+003 2.329427e+003 2.229774e+003
2.294502e+003 2.269204e+003 2.540397e+003
2.103293e+003 1.773791e+003 1.228890e+003
2.168890e+003 1.770840e+003 1.308591e+003
2.318819e+003 1.923756e+003 1.284308e+003
2.528706e+003 2.094951e+003 1.348330e+003
2.678946e+003 2.223451e+003 1.554471e+003
2.681677e+003 2.263905e+003 1.792658e+003
2.629425e+003 2.253078e+003 2.016202e+003
2.535140e+003 2.177550e+003 2.305308e+003
2.390107e+003 2.098728e+003 2.609220e+003
2.177731e+003 2.017772e+003 2.877945e+003
1.914462e+003 1.830563e+003 3.017018e+003
1.774512e+003 1.593134e+003 3.030834e+003
1.985966e+003 1.416126e+003 2.827254e+003
2.146499e+003 1.539652e+003 2.746903e+003
2.163760e+003 1.826095e+003 2.602113e+003
2.278579e+003 1.941203e+003 2.367896e+003
2.251852e+003 1.878704e+003 2.160438e+003
2.194423e+003 1.800893e+003 2.017965e+003
2.150289e+003 1.804562e+003 1.875799e+003
2.062354e+003 1.785550e+003 1.739111e+003
1.897099e+003 1.639529e+003 1.655916e+003
'#11
6.707625e+002 1.674676e+003 1.019650e+003
7.346088e+002 1.879648e+003 9.169467e+002
7.999325e+002 1.682878e+003 1.022331e+003
9.925978e+002 1.874659e+003 1.175828e+003
1.285319e+003 1.929094e+003 9.828726e+002
2.320621e+003 2.086408e+003 1.187825e+003
1.003118e+003 1.981310e+003 1.181782e+003
8.497592e+002 2.145891e+003 1.117618e+003
7.193572e+002 2.046073e+003 1.191598e+003
8.259193e+002 2.251727e+003 1.313685e+003
1.534993e+003 1.709971e+003 8.272723e+002
1.607925e+003 1.712464e+003 7.616032e+002
1.744245e+003 1.715627e+003 1.519859e+003
1.744620e+003 2.273803e+003 1.570461e+003
1.841492e+003 2.168844e+003 1.569372e+003
1.144248e+003 1.914236e+003 1.116648e+003
1.172010e+003 2.006186e+003 1.105395e+003
1.134897e+003 2.105905e+003 1.242721e+003
1.182368e+003 2.199571e+003 1.381599e+003
1.295388e+003 2.275799e+003 1.469469e+003
1.424848e+003 2.313468e+003 1.521872e+003
1.564598e+003 2.331514e+003 1.537429e+003
1.730934e+003 2.329297e+003 1.533740e+003
1.884707e+003 2.296397e+003 1.518353e+003
2.029097e+003 2.236667e+003 1.488141e+003
2.201875e+003 2.144450e+003 1.427381e+003
2.306690e+003 2.076418e+003 1.304028e+003
2.233266e+003 2.163326e+003 1.098510e+003
2.106526e+003 2.246125e+003 1.146223e+003
1.985508e+003 2.328677e+003 1.164072e+003
1.870261e+003 2.379235e+003 1.098349e+003
1.779325e+003 2.333216e+003 9.879736e+002
1.693474e+003 2.221376e+003 9.246442e+002
1.648236e+003 2.080139e+003 8.633348e+002
1.630250e+003 1.966823e+003 8.082076e+002
1.597955e+003 1.863131e+003 7.849989e+002
'#12
5.340996e+002 1.537865e+003 1.288830e+003
5.991392e+002 1.686939e+003 1.160331e+003
6.428778e+002 1.513100e+003 1.263985e+003
9.150341e+002 1.721721e+003 1.198194e+003
1.158357e+003 1.531931e+003 9.235456e+002
2.178871e+003 1.435789e+003 7.274047e+002
9.940698e+002 1.802644e+003 1.144439e+003
8.184559e+002 1.840663e+003 1.137976e+003
6.869420e+002 1.766126e+003 1.261101e+003
9.139525e+002 2.078875e+003 1.237241e+003
1.280505e+003 1.290009e+003 8.097586e+002
1.282301e+003 1.264100e+003 7.306994e+002
1.687300e+003 1.376728e+003 1.434082e+003
1.889342e+003 1.916749e+003 1.147815e+003
1.972496e+003 1.811457e+003 1.127746e+003
1.054462e+003 1.660400e+003 1.078430e+003
1.091903e+003 1.757625e+003 1.035476e+003
1.135304e+003 1.962866e+003 1.158916e+003
1.250161e+003 2.069966e+003 1.206697e+003
1.392360e+003 2.117022e+003 1.225216e+003
1.538437e+003 2.124822e+003 1.209041e+003
1.676305e+003 2.096078e+003 1.172403e+003
1.827959e+003 2.025839e+003 1.125499e+003
1.966150e+003 1.907672e+003 1.075764e+003
2.077392e+003 1.774322e+003 1.023189e+003
2.168913e+003 1.605104e+003 9.710084e+002
2.199607e+003 1.459203e+003 8.495467e+002
2.109427e+003 1.509119e+003 6.505919e+002
2.052761e+003 1.653129e+003 6.551285e+002
1.959515e+003 1.768718e+003 7.260699e+002
1.838977e+003 1.843828e+003 7.395040e+002
1.694997e+003 1.864608e+003 7.155714e+002
1.553624e+003 1.788980e+003 7.129763e+002
1.429485e+003 1.666355e+003 7.148476e+002
1.351837e+003 1.517926e+003 6.861301e+002
1.301270e+003 1.361824e+003 7.025745e+002
'#13
5.403154e+002 1.875005e+003 1.663727e+003
6.332626e+002 2.063663e+003 1.636448e+003
6.416850e+002 1.869865e+003 1.701800e+003
8.733334e+002 2.010436e+003 1.817197e+003
1.152211e+003 1.942533e+003 1.650856e+003
2.520869e+003 1.923851e+003 1.863819e+003
9.126175e+002 2.112814e+003 1.798748e+003
8.240345e+002 2.221445e+003 1.750549e+003
6.651151e+002 2.151023e+003 1.780847e+003
7.915076e+002 2.388524e+003 1.861337e+003
1.396453e+003 1.684959e+003 1.620571e+003
1.394513e+003 1.679415e+003 1.565992e+003
1.516276e+003 1.731452e+003 2.257536e+003
1.857102e+003 2.372920e+003 2.119769e+003
1.985826e+003 2.276780e+003 2.108726e+003
1.007374e+003 2.000767e+003 1.767808e+003
1.064473e+003 2.067918e+003 1.751238e+003
1.030616e+003 2.203494e+003 1.865477e+003
1.077732e+003 2.320359e+003 1.974583e+003
1.260972e+003 2.416594e+003 2.064075e+003
1.500338e+003 2.483394e+003 2.087547e+003
1.747178e+003 2.482094e+003 2.092708e+003
2.021367e+003 2.442582e+003 2.083903e+003
2.227375e+003 2.316269e+003 2.088214e+003
2.361751e+003 2.196239e+003 2.080959e+003
2.445420e+003 2.066597e+003 2.052774e+003
2.500219e+003 1.957704e+003 1.955419e+003
2.473806e+003 2.027801e+003 1.711371e+003
2.350367e+003 2.180109e+003 1.678401e+003
2.167062e+003 2.246397e+003 1.697127e+003
1.995872e+003 2.263020e+003 1.676972e+003
1.814150e+003 2.228964e+003 1.663976e+003
1.670761e+003 2.132137e+003 1.671066e+003
1.528527e+003 2.045289e+003 1.633674e+003
1.461968e+003 1.967083e+003 1.587288e+003
1.411311e+003 1.824976e+003 1.590523e+003
'#14
2.567987e+003 4.213481e+003 1.130032e+003
2.243684e+003 4.082289e+003 1.222986e+003
2.574831e+003 4.017673e+003 1.140872e+003
2.218934e+003 3.633208e+003 1.081397e+003
2.362735e+003 3.065153e+003 1.486612e+003
2.153375e+003 1.279902e+003 1.576702e+003
2.094756e+003 3.593305e+003 1.121547e+003
1.959985e+003 3.832784e+003 1.148519e+003
2.204779e+003 4.016859e+003 1.014321e+003
1.735323e+003 3.754538e+003 9.080187e+002
2.603188e+003 2.644609e+003 1.597205e+003
2.601856e+003 2.634981e+003 1.637136e+003
2.620698e+003 2.495998e+003 7.089352e+002
1.650719e+003 2.163669e+003 9.325838e+002
1.716350e+003 1.920891e+003 1.000291e+003
2.279211e+003 3.327716e+003 1.237457e+003
2.211659e+003 3.227666e+003 1.337508e+003
2.031315e+003 3.334836e+003 1.148734e+003
1.809795e+003 3.271475e+003 9.733199e+002
1.640356e+003 3.058244e+003 9.017111e+002
1.542098e+003 2.815884e+003 8.914920e+002
1.484191e+003 2.558289e+003 9.223765e+002
1.517105e+003 2.262093e+003 9.739743e+002
1.596406e+003 2.001786e+003 1.013204e+003
1.695185e+003 1.775020e+003 1.079515e+003
1.888981e+003 1.554679e+003 1.171908e+003
2.076067e+003 1.367181e+003 1.356202e+003
2.032532e+003 1.385029e+003 1.713081e+003
1.878136e+003 1.538762e+003 1.677380e+003
1.783492e+003 1.723814e+003 1.610364e+003
1.713360e+003 1.927204e+003 1.579772e+003
1.718137e+003 2.152668e+003 1.584718e+003
1.773126e+003 2.373758e+003 1.619174e+003
1.891539e+003 2.531249e+003 1.642685e+003
2.086806e+003 2.613246e+003 1.647132e+003
2.339032e+003 2.649763e+003 1.622076e+003
'#15
2.477844e+003 4.006848e+003 2.725247e+003
2.312770e+003 3.870861e+003 2.871249e+003
2.467111e+003 3.837225e+003 2.679820e+003
2.238773e+003 3.536674e+003 2.533908e+003
2.193892e+003 2.891203e+003 2.794179e+003
1.926439e+003 1.474377e+003 2.630015e+003
2.054107e+003 3.470899e+003 2.541993e+003
1.888829e+003 3.632092e+003 2.631354e+003
2.027010e+003 3.872508e+003 2.558427e+003
1.614550e+003 3.702081e+003 2.432808e+003
2.517362e+003 2.587773e+003 2.925571e+003
2.526364e+003 2.515293e+003 3.038690e+003
2.523757e+003 2.614859e+003 1.877587e+003
1.502455e+003 2.098411e+003 2.177887e+003
1.615205e+003 1.916612e+003 2.234890e+003
2.188715e+003 3.237351e+003 2.616695e+003
2.047323e+003 3.087522e+003 2.732776e+003
1.908311e+003 3.246458e+003 2.634678e+003
1.709596e+003 3.297409e+003 2.521985e+003
1.544544e+003 3.264057e+003 2.399027e+003
1.439092e+003 3.159711e+003 2.269035e+003
1.329446e+003 2.969130e+003 2.196185e+003
1.270057e+003 2.681731e+003 2.138720e+003
1.273319e+003 2.384803e+003 2.172945e+003
1.359627e+003 2.125679e+003 2.226158e+003
1.554704e+003 1.798679e+003 2.306482e+003
1.817623e+003 1.560389e+003 2.423209e+003
1.821291e+003 1.529884e+003 2.785776e+003
1.623954e+003 1.725311e+003 2.746310e+003
1.517028e+003 1.899021e+003 2.677847e+003
1.405431e+003 2.186460e+003 2.675232e+003
1.466220e+003 2.421368e+003 2.792727e+003
1.678043e+003 2.465626e+003 2.891664e+003
1.891401e+003 2.495716e+003 2.929989e+003
2.099958e+003 2.491647e+003 2.993784e+003
2.296912e+003 2.451533e+003 3.061156e+003
'#16
2.715112e+003 3.774956e+003 2.382328e+003
2.471961e+003 3.771409e+003 2.501609e+003
2.683564e+003 3.622348e+003 2.418927e+003
2.343064e+003 3.326597e+003 2.282086e+003
2.406355e+003 2.867782e+003 2.562464e+003
2.036490e+003 1.361424e+003 2.440215e+003
2.157292e+003 3.268647e+003 2.253624e+003
2.067659e+003 3.430775e+003 2.287316e+003
2.404729e+003 3.678611e+003 2.300183e+003
1.860779e+003 3.417462e+003 2.104952e+003
2.581377e+003 2.567430e+003 2.649853e+003
2.574143e+003 2.541193e+003 2.712680e+003
2.636538e+003 2.326763e+003 1.896547e+003
1.732844e+003 2.008251e+003 2.025764e+003
1.830741e+003 1.892245e+003 2.037646e+003
2.327201e+003 3.110591e+003 2.409268e+003
2.262824e+003 3.034137e+003 2.471968e+003
2.104828e+003 3.106270e+003 2.334775e+003
1.937972e+003 3.079168e+003 2.205575e+003
1.775864e+003 2.954794e+003 2.120542e+003
1.642885e+003 2.779869e+003 2.064509e+003
1.569064e+003 2.555540e+003 2.045277e+003
1.563805e+003 2.300750e+003 2.046143e+003
1.625013e+003 2.076124e+003 2.057112e+003
1.720971e+003 1.836763e+003 2.090293e+003
1.866319e+003 1.602512e+003 2.130286e+003
2.029213e+003 1.432778e+003 2.256970e+003
1.858532e+003 1.508109e+003 2.561907e+003
1.775113e+003 1.719139e+003 2.509486e+003
1.764030e+003 1.901219e+003 2.488233e+003
1.739185e+003 2.062480e+003 2.491909e+003
1.729084e+003 2.265011e+003 2.525698e+003
1.826694e+003 2.449208e+003 2.575329e+003
2.002088e+003 2.539092e+003 2.618940e+003
2.181506e+003 2.555241e+003 2.632248e+003
2.393201e+003 2.556167e+003 2.655450e+003
'#17
2.237327e+003 3.288340e+003 1.217824e+003
1.963254e+003 3.240438e+003 1.278449e+003
2.198349e+003 3.120857e+003 1.243392e+003
1.858001e+003 2.922312e+003 1.032025e+003
1.836695e+003 2.521248e+003 1.226822e+003
1.738547e+003 1.169375e+003 1.255155e+003
1.701865e+003 2.898583e+003 1.036297e+003
1.619314e+003 3.000123e+003 1.083150e+003
1.905522e+003 3.237561e+003 1.061874e+003
1.445570e+003 3.083921e+003 9.261948e+002
2.089107e+003 2.289759e+003 1.283683e+003
2.088529e+003 2.283924e+003 1.334385e+003
2.079345e+003 2.083521e+003 4.998119e+002
1.380689e+003 1.584282e+003 8.426036e+002
1.500632e+003 1.511067e+003 8.388629e+002
1.819029e+003 2.708510e+003 1.059068e+003
1.722000e+003 2.610027e+003 1.134496e+003
1.611353e+003 2.634132e+003 1.026760e+003
1.488341e+003 2.597375e+003 9.300580e+002
1.366761e+003 2.489729e+003 8.627250e+002
1.279692e+003 2.324910e+003 8.287860e+002
1.230610e+003 2.127778e+003 8.099175e+002
1.233385e+003 1.895225e+003 8.180322e+002
1.275734e+003 1.671667e+003 8.562811e+002
1.370824e+003 1.490396e+003 8.939073e+002
1.563869e+003 1.322711e+003 9.640266e+002
1.703665e+003 1.199358e+003 1.120856e+003
1.634675e+003 1.252979e+003 1.348537e+003
1.462108e+003 1.324446e+003 1.325772e+003
1.341497e+003 1.519451e+003 1.220489e+003
1.279301e+003 1.729417e+003 1.227890e+003
1.301585e+003 1.913927e+003 1.241987e+003
1.417642e+003 2.043673e+003 1.291755e+003
1.573432e+003 2.224486e+003 1.306463e+003
1.775585e+003 2.269333e+003 1.301381e+003
1.952391e+003 2.270898e+003 1.323734e+003
'#18
1.853526e+003 3.468835e+003 9.969797e+002
1.606583e+003 3.387351e+003 1.027539e+003
1.835600e+003 3.286123e+003 9.604162e+002
1.550029e+003 2.924862e+003 9.161374e+002
1.603882e+003 2.531990e+003 1.129361e+003
1.387271e+003 1.117462e+003 9.364833e+002
1.448133e+003 2.882554e+003 9.212388e+002
1.285067e+003 3.002331e+003 1.010676e+003
1.487818e+003 3.290900e+003 8.761848e+002
1.134193e+003 3.009724e+003 7.519865e+002
1.847899e+003 2.216434e+003 1.279577e+003
1.851401e+003 2.204888e+003 1.331119e+003
1.779600e+003 1.940267e+003 4.528137e+002
1.146069e+003 1.530530e+003 6.728105e+002
1.238471e+003 1.449848e+003 6.624482e+002
1.553651e+003 2.728169e+003 9.912917e+002
1.472938e+003 2.642370e+003 1.016930e+003
1.322322e+003 2.642915e+003 8.662000e+002
1.185062e+003 2.522148e+003 7.673112e+002
1.074804e+003 2.353143e+003 7.123958e+002
9.850905e+002 2.133654e+003 7.216296e+002
9.625045e+002 1.920106e+003 7.269164e+002
9.830470e+002 1.724013e+003 7.315433e+002
1.042077e+003 1.561398e+003 7.267966e+002
1.135826e+003 1.418751e+003 7.253027e+002
1.246623e+003 1.280696e+003 7.387866e+002
1.349761e+003 1.167570e+003 8.245631e+002
1.331596e+003 1.185103e+003 1.066659e+003
1.191296e+003 1.273681e+003 1.084435e+003
1.110040e+003 1.429314e+003 1.063433e+003
1.046797e+003 1.577768e+003 1.073524e+003
1.017253e+003 1.771737e+003 1.105315e+003
1.076955e+003 1.973191e+003 1.170967e+003
1.265648e+003 2.080592e+003 1.242516e+003
1.462676e+003 2.189800e+003 1.276507e+003
1.692896e+003 2.186105e+003 1.314077e+003
